# Supplementary material for: Dipyridinium tribromidochloridobis(4-chloro­phen­yl)stannate(IV)
Source: Acta Crystallogr Sect E Struct Rep Online. 2009 May 14;65(Pt 6):m630. doi: 10.1107/S1600536809016687 (PMC2969737; doi:10.1107/S1600536809016687)
Supplement: Supplementary file 1 [file e-65-0m630-sup1.cif]

##############################################################################
###                                                                        ###
###        Electronic paper (Acta Crystallographica Section E)             ###
###                                                                        ###
##############################################################################
#                                                                            #
# This CIF contains the data in a paper accepted for publication in Acta     #
# Crystallographica Section E. It conforms to the requirements of Notes      #
# for Authors for Section E, and has been peer reviewed under the auspices   #
# of the IUCr Commission on Journals.                                        #
#                                                                            #
# Full details of the Crystallographic Information File format               #
# are given in the paper "The Crystallographic Information File (CIF):       #
# a New Standard Archive File for Crystallography" by S. R. Hall, F. H.      #
# Allen and I. D. Brown [Acta Cryst. (1991), A47, 655-685].                  #
#                                                                            #
# The current version of the core CIF dictionary is obtainable from          #
# ftp://ftp.iucr.org/pub/cif_core.dic. The current version number is 2.4.    #
#                                                                            #
# Software is freely available for graphical display of the structure(s) in  #
# this CIF.  For information consult the CIF home page http://www.iucr.org/  #
# cif/home.html                                                              #
#                                                                            #
# This file may be used for bona fide research purposes within the           #
# scientific community so long as proper attribution is given to the journal # 
# article from which it was obtained.                                        #
#                                                                            #
##############################################################################
                                             
data_global
_audit_creation_method     SHELXL-97
_journal_date_recd_electronic     2009-05-04
_journal_date_accepted     2009-05-04
_journal_name_full     'Acta Crystallographica, Section E'
_journal_year     2009
_journal_volume     65
_journal_issue      6
_journal_page_first     m630
_journal_page_last     m630
_journal_paper_category     QM
_journal_coeditor_code     BT2945
_publ_contact_author
;
     Dr. Seik Weng Ng
     Department of Chemistry
     University of Malaya
     50603 Kuala Lumpur
     Malaysia
;
_publ_contact_author_email     seikweng@um.edu.my
_publ_contact_author_fax     '03 7967 4193'
_publ_contact_author_phone     '03 7967 6778'
_publ_section_title
;
Dipyridinium tribromidochloridobis(4-chlorophenyl)stannate(IV)
;
loop_
    _publ_author_name
    _publ_author_address
    'Lo, Kong Mun'
;
     Department of Chemistry
     University of Malaya
     50603 Kuala Lumpur
     Malaysia
;
    'Ng, Seik Weng'
;
     Department of Chemistry
     University of Malaya
     50603 Kuala Lumpur
     Malaysia
;
_publ_section_synopsis     .
data_I
_audit_creation_method     SHELXL-97
_chemical_name_systematic
;
Dipyridinium tribromidochloridobis(4-chlorophenyl)stannate(IV)
;
_chemical_name_common     ?
_chemical_formula_moiety     '2(C5 H6 N) +, [Sn Br3 Cl (C6 H4 Cl)2] 2-'
_chemical_formula_sum     'C22 H20 Br3 Cl3 N2 Sn'
_chemical_formula_iupac     '(C5 H6 N)2 [Sn Br3 (C6 H4 Cl)2 Cl]'
_chemical_formula_weight     777.17
_chemical_melting_point     ?
_symmetry_cell_setting     Monoclinic
_symmetry_space_group_name_H-M     'C 2/c'
_symmetry_space_group_name_Hall     '-C 2yc'
loop_
    _symmetry_equiv_pos_as_xyz
    'x, y, z'
    '-x, y, -z+1/2'
    'x+1/2, y+1/2, z'
    '-x+1/2, y+1/2, -z+1/2'
    '-x, -y, -z'
    'x, -y, z-1/2'
    '-x+1/2, -y+1/2, -z'
    'x+1/2, -y+1/2, z-1/2'
_cell_length_a     11.5130(2)
_cell_length_b     11.7139(2)
_cell_length_c     18.7748(3)
_cell_angle_alpha     90.00
_cell_angle_beta     93.2300(10)
_cell_angle_gamma     90.00
_cell_volume     2527.99(7)
_cell_formula_units_Z     4
_cell_measurement_reflns_used     6664
_cell_measurement_theta_min     2.5
_cell_measurement_theta_max     28.3
_cell_measurement_temperature     100(2)
_exptl_crystal_description     Prism
_exptl_crystal_colour     Brown
_exptl_crystal_size_max     0.27
_exptl_crystal_size_mid     0.19
_exptl_crystal_size_min     0.12
_exptl_crystal_density_diffrn     2.042
_exptl_crystal_density_meas     ?
_exptl_crystal_density_method     'not measured'
_exptl_crystal_F_000     1488
_exptl_absorpt_coefficient_mu     6.084
_exptl_absorpt_correction_type     Multi-scan
_exptl_absorpt_process_details     '(SADABS; Sheldrick, 1996)'
_exptl_absorpt_correction_T_min     0.327
_exptl_absorpt_correction_T_max     0.529
_diffrn_ambient_temperature     100(2)
_diffrn_radiation_type     MoK\a
_diffrn_radiation_wavelength     0.71073
_diffrn_radiation_source     'fine-focus sealed tube'
_diffrn_radiation_monochromator     graphite
_diffrn_measurement_device_type     'Bruker SMART APEX diffractometer'
_diffrn_measurement_method     '\w scans'
_diffrn_detector_area_resol_mean     ?
_diffrn_reflns_number     11728
_diffrn_reflns_av_R_equivalents     0.0219
_diffrn_reflns_av_sigmaI/netI     0.0190
_diffrn_reflns_theta_min     2.17
_diffrn_reflns_theta_max     27.50
_diffrn_reflns_theta_full     27.50
_diffrn_measured_fraction_theta_max     1.000
_diffrn_measured_fraction_theta_full     1.000
_diffrn_reflns_limit_h_min     -14
_diffrn_reflns_limit_h_max     14
_diffrn_reflns_limit_k_min     -15
_diffrn_reflns_limit_k_max     15
_diffrn_reflns_limit_l_min     -23
_diffrn_reflns_limit_l_max     24
_diffrn_standards_number     0
_diffrn_standards_interval_count     0
_diffrn_standards_interval_time     0
_diffrn_standards_decay_%     0
_reflns_number_total     2903
_reflns_number_gt     2668
_reflns_threshold_expression     I>2\s(I)
_refine_ls_structure_factor_coef     Fsqd
_refine_ls_matrix_type     full
_refine_ls_R_factor_all     0.0210
_refine_ls_R_factor_gt     0.0181
_refine_ls_wR_factor_gt     0.0454
_refine_ls_wR_factor_ref     0.0465
_refine_ls_goodness_of_fit_ref     1.019
_refine_ls_restrained_S_all     1.018
_refine_ls_number_reflns     2903
_refine_ls_number_parameters     146
_refine_ls_number_restraints     4
_refine_ls_hydrogen_treatment     constr
_refine_ls_weighting_scheme     calc
_refine_ls_weighting_details
         'calc w=1/[\s^2^(Fo^2^)+(0.0246P)^2^+3.4843P] where P=(Fo^2^+2Fc^2^)/3'
_atom_sites_solution_hydrogens     geom
_atom_sites_solution_primary     direct
_atom_sites_solution_secondary     difmap
_refine_ls_shift/su_max     0.001
_refine_ls_shift/su_mean     0.001
_refine_diff_density_max     0.386
_refine_diff_density_min     -0.835
_refine_ls_extinction_method     none
_refine_ls_extinction_coef     ?
loop_
    _atom_type_symbol
    _atom_type_description
    _atom_type_scat_dispersion_real
    _atom_type_scat_dispersion_imag
    _atom_type_scat_source
    'C' 'C' 0.0033 0.0016
                         'International Tables Vol C Tables 4.2.6.8 and 6.1.1.4'
    'H' 'H' 0.0000 0.0000
                         'International Tables Vol C Tables 4.2.6.8 and 6.1.1.4'
    'N' 'N' 0.0061 0.0033
                         'International Tables Vol C Tables 4.2.6.8 and 6.1.1.4'
    'Cl' 'Cl' 0.1484 0.1585
                         'International Tables Vol C Tables 4.2.6.8 and 6.1.1.4'
    'Br' 'Br' -0.2901 2.4595
                         'International Tables Vol C Tables 4.2.6.8 and 6.1.1.4'
    'Sn' 'Sn' -0.6537 1.4246
                         'International Tables Vol C Tables 4.2.6.8 and 6.1.1.4'
_computing_data_collection     'APEX2 (Bruker, 2007)'
_computing_cell_refinement     'SAINT (Bruker, 2007)'
_computing_data_reduction     'SAINT (Bruker, 2007)'
_computing_structure_solution     'SHELXS-97 (Sheldrick, 2008)'
_computing_structure_refinement     'SHELXL-97 (Sheldrick, 2008)'
_computing_molecular_graphics     'X-Seed (Barbour, 2001)'
_computing_publication_material     'publCIF (Westrip, 2009)'
loop_
    _atom_site_type_symbol
    _atom_site_label
    _atom_site_fract_x
    _atom_site_fract_y
    _atom_site_fract_z
    _atom_site_U_iso_or_equiv
    _atom_site_adp_type
    _atom_site_calc_flag
    _atom_site_refinement_flags
    _atom_site_occupancy
    _atom_site_disorder_assembly
    _atom_site_disorder_group
    Sn Sn1 0.5000 0.5000 0.5000 0.01196(6) Uani d S 1 . .
    Br Br1 0.308690(19) 0.509165(19) 0.578153(12) 0.01383(8) Uani d P 0.7365(11)
                                                                               .
                                                                               .
    Br Br2 0.551744(19) 0.288797(18) 0.550827(12) 0.01450(7) Uani d P 0.7635(11)
                                                                               .
                                                                               .
    Cl Cl1' 0.308690(19) 0.509165(19) 0.578153(12) 0.01383(8) Uani d P
                                                                      0.2635(11)
                                                                               .
                                                                               .
    Cl Cl2' 0.551744(19) 0.288797(18) 0.550827(12) 0.01450(7) Uani d P
                                                                      0.2365(11)
                                                                               .
                                                                               .
    Cl Cl1 0.83429(5) 0.71755(5) 0.76748(3) 0.02688(12) Uani d . 1 . .
    N N1 0.15868(16) 0.59124(16) 0.43101(10) 0.0217(4) Uani d . 1 . .
    H H1 0.2206 0.5891 0.4607 0.026 Uiso calc R 1 . .
    C C1 0.60325(16) 0.57206(16) 0.58772(10) 0.0129(4) Uani d . 1 . .
    C C2 0.60187(18) 0.52532(17) 0.65598(11) 0.0165(4) Uani d . 1 . .
    H H2 0.5522 0.4626 0.6644 0.020 Uiso calc R 1 . .
    C C3 0.67258(18) 0.56972(18) 0.71184(11) 0.0188(4) Uani d . 1 . .
    H H3 0.6716 0.5379 0.7584 0.023 Uiso calc R 1 . .
    C C4 0.74442(17) 0.66121(18) 0.69830(11) 0.0182(4) Uani d . 1 . .
    C C5 0.74654(17) 0.70998(17) 0.63157(11) 0.0171(4) Uani d . 1 . .
    H H5 0.7961 0.7729 0.6234 0.021 Uiso calc R 1 . .
    C C6 0.67469(17) 0.66515(17) 0.57641(11) 0.0155(4) Uani d . 1 . .
    H H6 0.6745 0.6987 0.5303 0.019 Uiso calc R 1 . .
    C C7 0.0884(2) 0.50083(18) 0.42776(13) 0.0225(5) Uani d . 1 . .
    H H7 0.1048 0.4366 0.4575 0.027 Uiso calc R 1 . .
    C C8 -0.0077(2) 0.50100(18) 0.38125(13) 0.0235(5) Uani d . 1 . .
    H H8 -0.0579 0.4366 0.3777 0.028 Uiso calc R 1 . .
    C C9 -0.03042(19) 0.5968(2) 0.33953(12) 0.0238(5) Uani d . 1 . .
    H H9 -0.0971 0.5988 0.3074 0.029 Uiso calc R 1 . .
    C C10 0.0440(2) 0.68937(19) 0.34465(12) 0.0231(5) Uani d . 1 . .
    H H10 0.0290 0.7552 0.3161 0.028 Uiso calc R 1 . .
    C C11 0.13982(19) 0.68517(19) 0.39135(12) 0.0224(5) Uani d . 1 . .
    H H11 0.1920 0.7479 0.3955 0.027 Uiso calc R 1 . .
loop_
    _atom_site_aniso_label
    _atom_site_aniso_U_11
    _atom_site_aniso_U_22
    _atom_site_aniso_U_33
    _atom_site_aniso_U_12
    _atom_site_aniso_U_13
    _atom_site_aniso_U_23
    Sn1 0.01296(10) 0.01329(10) 0.00948(10) -0.00098(6) -0.00070(7) 0.00034(7)
    Br1 0.01297(12) 0.01610(12) 0.01249(13) -0.00044(8) 0.00142(9) 0.00093(8)
    Br2 0.01749(12) 0.01242(11) 0.01334(12) 0.00098(8) -0.00136(8) 0.00188(8)
    Cl1' 0.01297(12) 0.01610(12) 0.01249(13) -0.00044(8) 0.00142(9) 0.00093(8)
    Cl2' 0.01749(12) 0.01242(11) 0.01334(12) 0.00098(8) -0.00136(8) 0.00188(8)
    Cl1 0.0254(3) 0.0349(3) 0.0193(3) -0.0073(2) -0.0073(2) -0.0056(2)
    N1 0.0177(9) 0.0277(10) 0.0190(9) 0.0050(7) -0.0038(7) -0.0047(8)
    C1 0.0126(9) 0.0155(9) 0.0103(9) 0.0020(7) -0.0011(7) -0.0014(7)
    C2 0.0160(9) 0.0177(9) 0.0156(10) -0.0017(7) 0.0004(8) -0.0001(8)
    C3 0.0221(10) 0.0222(10) 0.0119(9) 0.0010(8) -0.0016(8) 0.0022(8)
    C4 0.0153(10) 0.0237(10) 0.0150(10) 0.0002(8) -0.0041(8) -0.0054(8)
    C5 0.0155(9) 0.0170(9) 0.0188(10) -0.0028(7) 0.0002(8) -0.0013(8)
    C6 0.0154(9) 0.0170(9) 0.0142(10) 0.0012(7) 0.0018(7) 0.0010(8)
    C7 0.0251(12) 0.0223(11) 0.0204(12) 0.0064(8) 0.0055(9) 0.0023(9)
    C8 0.0194(11) 0.0239(11) 0.0276(13) -0.0015(8) 0.0062(9) -0.0024(9)
    C9 0.0173(10) 0.0332(12) 0.0204(11) 0.0049(9) -0.0028(8) -0.0028(9)
    C10 0.0280(11) 0.0214(10) 0.0201(11) 0.0058(9) 0.0029(9) 0.0019(9)
    C11 0.0251(11) 0.0196(10) 0.0225(11) -0.0018(8) 0.0034(9) -0.0048(9)
loop_
    _geom_bond_atom_site_label_1
    _geom_bond_atom_site_label_2
    _geom_bond_site_symmetry_2
    _geom_bond_distance
    _geom_bond_publ_flag
    Sn1 C1 5_666 2.149(2) ?
    Sn1 C1 . 2.149(2) yes
    Sn1 Br1 . 2.7166(2) yes
    Sn1 Cl2' 5_666 2.7060(2) ?
    Sn1 Br2 5_666 2.7060(2) ?
    Sn1 Br2 . 2.7060(2) yes
    Sn1 Cl1' 5_666 2.7166(2) ?
    Sn1 Br1 5_666 2.7166(2) ?
    Cl1 C4 . 1.744(2) ?
    N1 C7 . 1.332(3) ?
    N1 C11 . 1.339(3) ?
    N1 H1 . 0.8800 ?
    C1 C6 . 1.389(3) ?
    C1 C2 . 1.394(3) ?
    C2 C3 . 1.392(3) ?
    C2 H2 . 0.9500 ?
    C3 C4 . 1.386(3) ?
    C3 H3 . 0.9500 ?
    C4 C5 . 1.378(3) ?
    C5 C6 . 1.391(3) ?
    C5 H5 . 0.9500 ?
    C6 H6 . 0.9500 ?
    C7 C8 . 1.370(3) ?
    C7 H7 . 0.9500 ?
    C8 C9 . 1.384(3) ?
    C8 H8 . 0.9500 ?
    C9 C10 . 1.383(3) ?
    C9 H9 . 0.9500 ?
    C10 C11 . 1.371(3) ?
    C10 H10 . 0.9500 ?
    C11 H11 . 0.9500 ?
loop_
    _geom_angle_atom_site_label_1
    _geom_angle_atom_site_label_2
    _geom_angle_atom_site_label_3
    _geom_angle_site_symmetry_1
    _geom_angle_site_symmetry_3
    _geom_angle
    _geom_angle_publ_flag
    C1 Sn1 C1 5_666 . 180.0000(10)
                                 ?
    C1 Sn1 Cl2' 5_666 5_666 89.29(5) ?
    C1 Sn1 Cl2' . 5_666 90.71(5) ?
    C1 Sn1 Br2 5_666 5_666 89.29(5) ?
    C1 Sn1 Br2 . 5_666 90.71(5) ?
    Cl2' Sn1 Br2 5_666 5_666 0.000(13) ?
    C1 Sn1 Br2 5_666 . 90.71(5) ?
    C1 Sn1 Br2 . . 89.29(5) ?
    Cl2' Sn1 Br2 5_666 . 180.0 ?
    Br2 Sn1 Br2 5_666 . 180.0 ?
    C1 Sn1 Cl1' 5_666 5_666 90.05(5) ?
    C1 Sn1 Cl1' . 5_666 89.95(5) ?
    Cl2' Sn1 Cl1' 5_666 5_666 90.845(7) ?
    Br2 Sn1 Cl1' 5_666 5_666 90.845(7) ?
    Br2 Sn1 Cl1' . 5_666 89.155(7) ?
    C1 Sn1 Br1 5_666 5_666 90.05(5) ?
    C1 Sn1 Br1 . 5_666 89.95(5) ?
    Cl2' Sn1 Br1 5_666 5_666 90.845(7) ?
    Br2 Sn1 Br1 5_666 5_666 90.845(7) ?
    Br2 Sn1 Br1 . 5_666 89.155(7) ?
    Cl1' Sn1 Br1 5_666 5_666 0.000(8) ?
    C1 Sn1 Br1 5_666 . 89.95(5) ?
    C1 Sn1 Br1 . . 90.05(5) ?
    Cl2' Sn1 Br1 5_666 . 89.155(7) ?
    Br2 Sn1 Br1 5_666 . 89.155(7) ?
    Br2 Sn1 Br1 . . 90.845(7) ?
    Cl1' Sn1 Br1 5_666 . 180.0 ?
    Br1 Sn1 Br1 5_666 . 180.0 ?
    C7 N1 C11 . . 123.26(19) ?
    C7 N1 H1 . . 118.4 ?
    C11 N1 H1 . . 118.4 ?
    C6 C1 C2 . . 119.08(18) ?
    C6 C1 Sn1 . . 119.86(14) ?
    C2 C1 Sn1 . . 121.05(14) ?
    C3 C2 C1 . . 120.63(19) ?
    C3 C2 H2 . . 119.7 ?
    C1 C2 H2 . . 119.7 ?
    C4 C3 C2 . . 118.71(19) ?
    C4 C3 H3 . . 120.6 ?
    C2 C3 H3 . . 120.6 ?
    C5 C4 C3 . . 121.90(19) ?
    C5 C4 Cl1 . . 118.68(16) ?
    C3 C4 Cl1 . . 119.41(17) ?
    C4 C5 C6 . . 118.67(19) ?
    C4 C5 H5 . . 120.7 ?
    C6 C5 H5 . . 120.7 ?
    C5 C6 C1 . . 120.98(19) ?
    C5 C6 H6 . . 119.5 ?
    C1 C6 H6 . . 119.5 ?
    N1 C7 C8 . . 119.7(2) ?
    N1 C7 H7 . . 120.2 ?
    C8 C7 H7 . . 120.2 ?
    C7 C8 C9 . . 118.8(2) ?
    C7 C8 H8 . . 120.6 ?
    C9 C8 H8 . . 120.6 ?
    C8 C9 C10 . . 120.0(2) ?
    C8 C9 H9 . . 120.0 ?
    C10 C9 H9 . . 120.0 ?
    C11 C10 C9 . . 119.3(2) ?
    C11 C10 H10 . . 120.3 ?
    C9 C10 H10 . . 120.3 ?
    N1 C11 C10 . . 119.0(2) ?
    N1 C11 H11 . . 120.5 ?
    C10 C11 H11 . . 120.5 ?
loop_
    _geom_torsion_atom_site_label_1
    _geom_torsion_atom_site_label_2
    _geom_torsion_atom_site_label_3
    _geom_torsion_atom_site_label_4
    _geom_torsion_site_symmetry_1
    _geom_torsion_site_symmetry_2
    _geom_torsion_site_symmetry_3
    _geom_torsion_site_symmetry_4
    _geom_torsion
    _geom_torsion_publ_flag
    Cl2' Sn1 C1 C6 5_666 . . . -40.72(15) ?
    Br2 Sn1 C1 C6 5_666 . . . -40.72(15) ?
    Br2 Sn1 C1 C6 . . . . 139.28(15) ?
    Cl1' Sn1 C1 C6 5_666 . . . 50.12(15) ?
    Br1 Sn1 C1 C6 5_666 . . . 50.12(15) ?
    Br1 Sn1 C1 C6 . . . . -129.88(15) ?
    Cl2' Sn1 C1 C2 5_666 . . . 140.70(15) ?
    Br2 Sn1 C1 C2 5_666 . . . 140.70(15) ?
    Br2 Sn1 C1 C2 . . . . -39.30(15) ?
    Cl1' Sn1 C1 C2 5_666 . . . -128.46(15) ?
    Br1 Sn1 C1 C2 5_666 . . . -128.46(15) ?
    Br1 Sn1 C1 C2 . . . . 51.54(15) ?
    C6 C1 C2 C3 . . . . -1.2(3) ?
    Sn1 C1 C2 C3 . . . . 177.39(15) ?
    C1 C2 C3 C4 . . . . -0.1(3) ?
    C2 C3 C4 C5 . . . . 0.9(3) ?
    C2 C3 C4 Cl1 . . . . -179.64(16) ?
    C3 C4 C5 C6 . . . . -0.4(3) ?
    Cl1 C4 C5 C6 . . . . -179.89(15) ?
    C4 C5 C6 C1 . . . . -0.9(3) ?
    C2 C1 C6 C5 . . . . 1.7(3) ?
    Sn1 C1 C6 C5 . . . . -176.91(15) ?
    C11 N1 C7 C8 . . . . 1.0(3) ?
    N1 C7 C8 C9 . . . . -1.2(3) ?
    C7 C8 C9 C10 . . . . 0.8(3) ?
    C8 C9 C10 C11 . . . . -0.1(3) ?
    C7 N1 C11 C10 . . . . -0.3(3) ?
    C9 C10 C11 N1 . . . . -0.1(3) ?
loop_
    _geom_hbond_atom_site_label_D
    _geom_hbond_atom_site_label_H
    _geom_hbond_atom_site_label_A
    _geom_hbond_site_symmetry_A
    _geom_hbond_distance_DH
    _geom_hbond_distance_HA
    _geom_hbond_distance_DA
    _geom_hbond_angle_DHA
    _geom_hbond_publ_flag
    N1 H1 Br1 . 0.88 2.55 3.317(2) 146 no
