# Supplementary material for: Dipyridinium tribromidochloridobis(4-chloro­phen­yl)stannate(IV)
Source: Acta Crystallogr Sect E Struct Rep Online. 2009 May 14;65(Pt 6):m630. doi: 10.1107/S1600536809016687 (PMC2969737; doi:10.1107/S1600536809016687)
Supplement: Supplementary file 2 [file e-65-0m630-Isup2.hkl]

# 
# h,k,l, Fc-squared, Fo-squared, sigma(Fo-squared) and status flag 
# 
data_I
_shelx_title '  C2/c' 
_shelx_refln_list_code          4 
_shelx_F_calc_maximum      541.89 
_exptl_crystal_F_000      1488.00 
_reflns_d_resolution_high  0.7696 
 
loop_ 
 _symmetry_equiv_pos_as_xyz 
 'x, y, z' 
 '-x, y, -z+1/2' 
 'x+1/2, y+1/2, z' 
 '-x+1/2, y+1/2, -z+1/2' 
 '-x, -y, -z' 
 'x, -y, z-1/2' 
 '-x+1/2, -y+1/2, -z' 
 'x+1/2, -y+1/2, z-1/2' 
 
_cell_length_a    11.5130 
_cell_length_b    11.7139 
_cell_length_c    18.7748 
_cell_angle_alpha  90.000 
_cell_angle_beta   93.230 
_cell_angle_gamma  90.000 
 
_shelx_F_squared_multiplier     1.000 
 
loop_ 
 _refln_index_h 
 _refln_index_k 
 _refln_index_l 
 _refln_F_squared_calc 
 _refln_F_squared_meas 
 _refln_F_squared_sigma 
 _refln_observed_status 
   2   0   0    17473.08    17839.59    291.01 o 
   4   0   0    25785.23    25803.56    432.13 o 
   6   0   0    65311.21    64922.96   1063.19 o 
   8   0   0    17048.66    16831.97    318.15 o 
  10   0   0     1862.15     2208.13    105.56 o 
  12   0   0     4162.75     4069.09    154.99 o 
  14   0   0     1030.26     1113.61    119.06 o 
   1   1   0    55873.95    57420.75    506.45 o 
   3   1   0     3086.91     4132.50     66.19 o 
   5   1   0    73075.29    72713.43    836.34 o 
   7   1   0      115.47      343.81     59.08 o 
   9   1   0     4854.11     4822.04     99.09 o 
  11   1   0    24064.43    23341.02    316.55 o 
  13   1   0     1792.76     1670.40    136.62 o 
   0   2   0    29080.41    29141.76    424.75 o 
   2   2   0     1346.78     1058.81     17.73 o 
   4   2   0    10981.68    10315.16     93.94 o 
   6   2   0    45461.58    45879.24    540.37 o 
   8   2   0    10348.94    10156.85    131.49 o 
  10   2   0   118715.62   114474.52   1328.09 o 
  12   2   0     7305.22     6863.70    141.87 o 
  14   2   0     2506.89     2721.90    107.14 o 
   1   3   0    25769.59    24445.91    311.30 o 
   3   3   0    21040.79    23096.03    199.90 o 
   5   3   0    75448.09    73877.30    651.95 o 
   7   3   0    17617.92    17642.04    231.78 o 
   9   3   0    12983.09    12798.19    163.64 o 
  11   3   0    36263.84    35256.12    451.32 o 
  13   3   0       10.00       82.38     63.44 o 
   0   4   0   293648.75   262737.03   3707.44 o 
   2   4   0    15459.60    15421.43    177.00 o 
   4   4   0    26048.74    26086.68    228.08 o 
   6   4   0    34044.14    33104.23    303.95 o 
   8   4   0     5409.19     5469.29     90.07 o 
  10   4   0    17777.44    17543.99    249.48 o 
  12   4   0     1843.23     2004.94    144.12 o 
  14   4   0      605.63      696.82     90.11 o 
   1   5   0    88775.33    86928.78    955.68 o 
   3   5   0    14136.90    13455.18    146.64 o 
   5   5   0    59262.37    60184.57    510.32 o 
   7   5   0     3629.54     3722.65     88.58 o 
   9   5   0       59.19       73.23     35.37 o 
  11   5   0     2711.92     2745.28     95.57 o 
  13   5   0     2830.37     2879.62    140.73 o 
   0   6   0    73149.62    72872.15   1046.98 o 
   2   6   0     1222.76     1178.92     35.57 o 
   4   6   0    25327.81    25422.21    264.55 o 
   6   6   0    21342.29    21069.52    224.70 o 
   8   6   0      836.78      880.48     43.25 o 
  10   6   0    28284.70    27956.15    304.07 o 
  12   6   0     3027.59     2960.13    114.48 o 
   1   7   0     2206.68     2019.47     71.33 o 
   3   7   0    18565.68    18780.99    190.54 o 
   5   7   0    62697.91    62828.59    624.85 o 
   7   7   0    19106.67    18940.08    236.01 o 
   9   7   0     9679.32     9402.83    159.76 o 
  11   7   0    32182.36    32799.61    443.41 o 
  13   7   0     1024.94      979.86    192.02 o 
   0   8   0    18005.21    17355.76    428.01 o 
   2   8   0      394.75      434.42     28.10 o 
   4   8   0    16053.21    15621.19    167.90 o 
   6   8   0    25525.54    25598.07    273.69 o 
   8   8   0      971.94      979.26     53.66 o 
  10   8   0    37420.77    36533.07    475.57 o 
  12   8   0     3854.77     3984.20    258.74 o 
   1   9   0    30343.38    30045.93    297.09 o 
   3   9   0    13391.83    13057.60    137.43 o 
   5   9   0    19907.12    19331.29    191.00 o 
   7   9   0     1087.60     1151.82     55.39 o 
   9   9   0      514.94      655.42     88.89 o 
  11   9   0      363.71      342.63    106.43 o 
   0  10   0   109491.84   109213.97   1916.16 o 
   2  10   0    12964.51    12798.92    138.31 o 
   4  10   0    12286.19    12303.03    136.12 o 
   6  10   0    13239.94    13439.59    206.75 o 
   8  10   0     1874.45     1977.34     84.29 o 
  10  10   0     1811.98     1706.98    117.22 o 
   1  11   0     1492.56     1464.77     48.72 o 
   3  11   0     1840.11     1881.66     58.03 o 
   5  11   0    23049.26    23599.43    302.17 o 
   7  11   0     2969.52     3351.74    196.48 o 
   9  11   0     4070.26     4135.40    304.57 o 
   0  12   0     5004.59     5353.38    168.03 o 
   2  12   0     1018.61      956.45     62.51 o 
   4  12   0     3242.39     3298.80    101.62 o 
   6  12   0    16895.69    16934.96    393.04 o 
   8  12   0     4890.36     5077.64    157.90 o 
   1  13   0     7398.13     7423.27    208.66 o 
   3  13   0      130.28      230.20     63.71 o 
   5  13   0    11951.49    11703.40    320.80 o 
   7  13   0     1166.20     1170.38    114.50 o 
   0  14   0    46358.73    48604.36   1220.33 o 
   2  14   0     5273.73     5417.33    396.17 o 
   4  14   0     5823.54     6197.52    204.15 o 
   1  15   0     8807.74     8976.43    249.40 o 
 -13   1   1     8001.53     7782.16    196.86 o 
 -11   1   1     1067.76     1201.39     65.56 o 
  -9   1   1     9026.11     8920.21    144.43 o 
  -7   1   1    17182.65    17577.68    200.58 o 
  -5   1   1    12346.29    12638.54    145.03 o 
  -3   1   1    52498.04    53549.95    501.99 o 
  -1   1   1     1493.39     1496.16     21.63 o 
   1   1   1     4266.17     4885.52     51.54 o 
   3   1   1    26649.44    28703.13    280.43 o 
   5   1   1    17969.71    18690.50    205.48 o 
   7   1   1    16304.61    16780.58    192.60 o 
   9   1   1     2096.37     2027.13     67.33 o 
  11   1   1     1497.23     1631.48     70.16 o 
  13   1   1     5106.25     4787.64    149.88 o 
 -14   2   1     4013.95     3850.91    126.69 o 
 -12   2   1     1019.87     1058.10     88.76 o 
 -10   2   1      487.29      679.39     54.07 o 
  -8   2   1      447.40      472.73     30.81 o 
  -6   2   1    10936.99    10938.45    132.62 o 
  -4   2   1     8395.71     8722.86     94.61 o 
  -2   2   1    40389.80    40903.87    392.54 o 
   0   2   1     3044.18     3286.69     37.69 o 
   2   2   1    10590.91    11297.11    110.32 o 
   4   2   1    18138.00    18812.07    173.68 o 
   6   2   1     6312.88     6947.93     90.56 o 
   8   2   1        9.58      110.25     33.11 o 
  10   2   1      174.72      310.53     46.66 o 
  12   2   1     3809.92     3693.18    105.58 o 
  14   2   1      659.22      696.95     79.22 o 
 -13   3   1     1025.53     1055.68     97.76 o 
 -11   3   1      914.88     1120.97     73.54 o 
  -9   3   1     8595.64     8539.20    121.80 o 
  -7   3   1     1798.78     1680.71     50.97 o 
  -5   3   1     6629.24     7021.20     75.64 o 
  -3   3   1    83553.35    84248.34    802.05 o 
  -1   3   1    18330.06    18393.02    172.75 o 
   1   3   1    27739.85    29227.23    540.57 o 
   3   3   1     5903.81     6397.34     77.97 o 
   5   3   1    29613.63    30202.83    275.63 o 
   7   3   1     3426.96     3564.32     75.42 o 
   9   3   1     1775.99     1925.64     67.67 o 
  11   3   1       47.19      147.65     48.11 o 
  13   3   1     2192.73     2336.34     94.02 o 
 -14   4   1     1117.03     1202.90     87.68 o 
 -12   4   1       26.70      -21.92     74.36 o 
 -10   4   1      496.18      478.50     52.49 o 
  -8   4   1     4713.07     4670.66     81.91 o 
  -6   4   1     7736.44     7690.75     91.25 o 
  -4   4   1    34395.57    37017.18    316.85 o 
  -2   4   1     1394.21     1449.47     33.09 o 
   0   4   1      656.15      850.51     28.68 o 
   2   4   1    23327.64    24302.36    246.86 o 
   4   4   1    22080.53    22292.29    228.71 o 
   6   4   1      426.65      479.07     25.04 o 
   8   4   1      266.26      398.58     41.98 o 
  10   4   1      250.34      185.54     47.10 o 
  12   4   1    10509.28    10069.74    179.21 o 
  14   4   1      736.91      840.00     83.42 o 
 -13   5   1      948.38      876.58     78.22 o 
 -11   5   1      156.93      173.58     55.08 o 
  -9   5   1      320.61      385.80     76.61 o 
  -7   5   1     5531.25     5662.75     92.02 o 
  -5   5   1      434.31      499.57     28.17 o 
  -3   5   1      144.97      294.62     19.89 o 
  -1   5   1     2394.90     2426.99     42.83 o 
   1   5   1     5726.52     5448.18     72.16 o 
   3   5   1       34.94       77.29     23.38 o 
   5   5   1     1656.51     1861.00     48.64 o 
   7   5   1     8939.30     8713.86    116.28 o 
   9   5   1     2660.34     2878.25     97.95 o 
  11   5   1      989.27      992.42     66.32 o 
  13   5   1        2.42       -1.42     62.82 o 
 -12   6   1      508.59      561.18     63.83 o 
 -10   6   1        9.23      122.09     45.98 o 
  -8   6   1     2465.77     2469.84     62.94 o 
  -6   6   1    44612.38    44369.29    411.63 o 
  -4   6   1     1633.62     1616.92     37.55 o 
  -2   6   1      293.78      403.41     21.81 o 
   0   6   1     5249.86     5275.33     90.36 o 
   2   6   1    35515.83    34547.23    396.87 o 
   4   6   1    15895.91    15982.03    193.06 o 
   6   6   1     6220.42     6296.60     86.33 o 
   8   6   1     1951.24     2022.16     76.58 o 
  10   6   1     3318.00     3278.29     78.01 o 
  12   6   1     6440.38     6494.19    133.43 o 
 -13   7   1     1227.78     1369.53     92.16 o 
 -11   7   1     2067.30     2197.62     81.72 o 
  -9   7   1      283.65      356.37     51.07 o 
  -7   7   1     1117.61     1165.17     44.08 o 
  -5   7   1     1625.53     1595.40     50.60 o 
  -3   7   1     1729.56     1672.82     38.18 o 
  -1   7   1     2294.18     2358.08     50.74 o 
   1   7   1       73.09       46.86     21.49 o 
   3   7   1     4019.16     4076.56     80.66 o 
   5   7   1       11.33       99.43     39.28 o 
   7   7   1     2902.75     3027.97     86.00 o 
   9   7   1      245.47      310.50     55.93 o 
  11   7   1       23.29      201.49     61.69 o 
  13   7   1       57.33      137.85    102.85 o 
 -12   8   1      302.19      325.89     99.36 o 
 -10   8   1       36.74      212.28     56.79 o 
  -8   8   1     5380.41     5514.51    105.72 o 
  -6   8   1     9650.51     9658.97    125.31 o 
  -4   8   1    16310.34    16284.76    160.45 o 
  -2   8   1       72.36      118.79     32.73 o 
   0   8   1     2305.20     2361.15     57.29 o 
   2   8   1     4900.82     4799.02     71.99 o 
   4   8   1    38927.62    38457.32    400.76 o 
   6   8   1      545.26      576.54     39.02 o 
   8   8   1      352.53      349.45     48.66 o 
  10   8   1      259.92      239.15     69.43 o 
  12   8   1     8778.12     9067.56    268.12 o 
 -11   9   1     3159.90     3142.31    167.00 o 
  -9   9   1     3223.60     3095.32    100.29 o 
  -7   9   1     1443.43     1425.07     66.18 o 
  -5   9   1     1739.11     1685.37     50.40 o 
  -3   9   1    10669.78    10679.89    117.06 o 
  -1   9   1     1045.82     1108.56     35.48 o 
   1   9   1        2.02       34.60     36.17 o 
   3   9   1     4745.37     4811.44     84.33 o 
   5   9   1     4597.88     4647.26     84.20 o 
   7   9   1       70.66      178.04     58.39 o 
   9   9   1     1565.07     1537.31     77.35 o 
  11   9   1     1373.42     1375.77    132.77 o 
 -10  10   1       32.74      -96.88    143.15 o 
  -8  10   1      414.29      303.38     68.30 o 
  -6  10   1    16674.34    16704.25    279.27 o 
  -4  10   1      168.11      219.33     37.16 o 
  -2  10   1     3070.58     3118.63     75.02 o 
   0  10   1     1651.74     1757.44     77.50 o 
   2  10   1    19091.29    18703.03    187.35 o 
   4  10   1      867.99      943.47     55.63 o 
   6  10   1     2201.36     2122.25     76.78 o 
   8  10   1     1886.11     1899.45     84.83 o 
  10  10   1     1343.77     1387.97     97.13 o 
  -9  11   1       81.91       89.38     79.69 o 
  -7  11   1     7714.03     7747.97    308.51 o 
  -5  11   1     3977.05     4138.00     93.27 o 
  -3  11   1     2793.93     2584.58     87.92 o 
  -1  11   1     3787.88     3893.78     86.90 o 
   1  11   1    12515.67    12661.18    178.48 o 
   3  11   1     3758.91     3636.90     82.10 o 
   5  11   1     2101.86     2201.23     64.32 o 
   7  11   1    11287.37    11605.40    293.53 o 
   9  11   1     4271.10     4087.47    348.80 o 
  -8  12   1     1107.17     1095.39     99.18 o 
  -6  12   1      139.16       49.95     69.34 o 
  -4  12   1     2855.11     2666.58     81.78 o 
  -2  12   1       79.53      129.34     46.13 o 
   0  12   1      232.15      320.81     54.26 o 
   2  12   1      382.68      415.33     49.75 o 
   4  12   1     4623.98     4501.22    107.11 o 
   6  12   1     1497.74     1676.47    117.07 o 
   8  12   1       55.15       57.34    105.33 o 
  -7  13   1     1169.12     1215.96    117.32 o 
  -5  13   1     3093.47     3373.89    155.93 o 
  -3  13   1    13139.59    13240.27    210.74 o 
  -1  13   1     6645.57     6638.13    207.74 o 
   1  13   1     1296.44     1467.58     76.08 o 
   3  13   1     3617.99     3543.61    114.61 o 
   5  13   1    12224.43    13038.10    303.90 o 
   7  13   1      185.14      153.64     94.57 o 
  -4  14   1     2037.92     2008.55    145.95 o 
  -2  14   1       96.90       75.31     91.91 o 
   0  14   1     2246.47     2424.36    134.68 o 
   2  14   1      696.18      698.84    129.57 o 
   4  14   1     2150.61     1964.11     99.95 o 
  -1  15   1      929.51      809.05    113.64 o 
   1  15   1     4092.39     4408.67    190.33 o 
 -14   0   2     8989.45     8816.13    253.36 o 
 -12   0   2     6955.34     6964.22    233.57 o 
 -10   0   2    19468.57    19156.21    373.94 o 
  -8   0   2      447.83      442.79     54.33 o 
  -6   0   2     6372.49     6690.00    108.92 o 
  -4   0   2   206461.92   198147.41   2263.88 o 
  -2   0   2    79924.94    80721.14    928.15 o 
   0   0   2   139556.70   103989.52   2627.09 o 
   2   0   2    87474.17    84456.94   1579.01 o 
   4   0   2     5425.06     6370.97    125.03 o 
   6   0   2     7505.00     8019.87    165.31 o 
   8   0   2     6563.46     6763.20    159.95 o 
  10   0   2     3303.64     3221.46    124.65 o 
  12   0   2     2548.87     2582.78    135.19 o 
  14   0   2      554.06      642.80    108.14 o 
 -13   1   2      110.14      212.17     62.36 o 
 -11   1   2     1016.03     1044.45     64.54 o 
  -9   1   2    21802.35    21622.75    286.29 o 
  -7   1   2     3600.76     4001.66     66.52 o 
  -5   1   2    72968.99    72996.15    685.90 o 
  -3   1   2    81842.69    82223.89    714.16 o 
  -1   1   2    53814.44    51042.39   1646.33 o 
   1   1   2    68256.58    71776.34    647.61 o 
   3   1   2      630.93     1091.30     23.38 o 
   5   1   2    44387.61    44577.58    466.37 o 
   7   1   2    36114.47    36525.79    392.12 o 
   9   1   2      332.79      429.47     43.05 o 
  11   1   2    29931.93    29543.03    385.03 o 
  13   1   2       15.82       73.67     60.65 o 
 -14   2   2    14621.08    14320.52    242.10 o 
 -12   2   2    11696.23    11589.06    195.17 o 
 -10   2   2    73939.70    71836.91    853.69 o 
  -8   2   2     8858.09     8775.24    118.67 o 
  -6   2   2     6112.43     5753.88     81.34 o 
  -4   2   2    45804.28    46170.14    530.74 o 
  -2   2   2    40082.22    43119.72    498.40 o 
   0   2   2    70100.26    67814.73    623.67 o 
   2   2   2     6245.53     6074.28     62.17 o 
   4   2   2      133.68      315.51     16.39 o 
   6   2   2   175478.22   170300.11   1609.09 o 
   8   2   2    14062.78    13839.94    192.16 o 
  10   2   2    11775.47    11417.38    177.78 o 
  12   2   2    24803.27    24500.45    336.50 o 
  14   2   2     1138.11     1069.58     83.21 o 
 -13   3   2     3175.36     3015.66    108.95 o 
 -11   3   2    15777.18    15447.78    232.44 o 
  -9   3   2    47567.40    45811.65    494.28 o 
  -7   3   2     2284.52     2420.72     86.04 o 
  -5   3   2    27783.42    27427.24    249.15 o 
  -3   3   2    19076.98    18561.63    187.09 o 
  -1   3   2    46402.30    49727.70    603.37 o 
   1   3   2    63257.71    62004.30   1369.06 o 
   3   3   2       97.03      193.11     30.91 o 
   5   3   2    64092.77    63401.31    561.81 o 
   7   3   2    69800.08    69639.59    673.41 o 
   9   3   2    19309.42    19127.63    258.06 o 
  11   3   2    24035.91    23349.50    317.47 o 
  13   3   2      181.57      281.80     70.62 o 
 -14   4   2     6207.15     6293.57    194.63 o 
 -12   4   2     5309.45     4858.79    124.01 o 
 -10   4   2    20155.16    19189.19    269.10 o 
  -8   4   2     4088.55     4024.62     79.26 o 
  -6   4   2      333.96      342.31     32.36 o 
  -4   4   2   141260.33   137815.77   1301.83 o 
  -2   4   2    15983.05    15183.56    160.56 o 
   0   4   2    83290.28    82901.02    901.31 o 
   2   4   2    60604.25    61014.95    743.58 o 
   4   4   2     2689.56     2769.42     45.17 o 
   6   4   2    20923.68    20806.30    189.01 o 
   8   4   2     1100.89     1298.65     52.54 o 
  10   4   2     3678.52     3594.29     95.57 o 
  12   4   2     9368.10     9475.57    173.08 o 
  14   4   2      126.99      106.16     76.04 o 
 -13   5   2      542.09      555.00     72.95 o 
 -11   5   2       35.24      138.14     56.86 o 
  -9   5   2     3256.29     3309.26    101.03 o 
  -7   5   2      113.08      224.21     30.13 o 
  -5   5   2   168170.73   168886.42   1492.68 o 
  -3   5   2    38174.19    37803.46    414.70 o 
  -1   5   2    69560.30    69674.82    686.50 o 
   1   5   2   148807.59   141964.06   1534.27 o 
   3   5   2    13360.02    14469.68    196.77 o 
   5   5   2     5264.90     4846.15     64.00 o 
   7   5   2     9569.31     9408.19    118.62 o 
   9   5   2    28208.35    28427.13    335.05 o 
  11   5   2    15136.57    15180.74    211.03 o 
  13   5   2     2940.33     3128.60    104.44 o 
 -12   6   2      176.06      298.95     65.59 o 
 -10   6   2    26010.08    25882.25    361.58 o 
  -8   6   2      907.41      977.20     40.16 o 
  -6   6   2    10894.47    10989.50    120.84 o 
  -4   6   2    27808.08    26443.87    362.38 o 
  -2   6   2     1807.92     2003.70     42.65 o 
   0   6   2    51344.23    50603.37    512.61 o 
   2   6   2    28257.36    28704.36    379.75 o 
   4   6   2     2478.06     2704.76     73.02 o 
   6   6   2    73391.96    72136.32    709.98 o 
   8   6   2       11.09       49.33     37.19 o 
  10   6   2    10758.27    10542.12    250.68 o 
  12   6   2    16270.63    15781.05    371.25 o 
 -13   7   2     4010.67     4116.31    117.53 o 
 -11   7   2    15655.61    15551.11    221.43 o 
  -9   7   2    38648.07    38538.06    439.77 o 
  -7   7   2       43.15      103.76     38.16 o 
  -5   7   2    14513.93    14614.75    166.10 o 
  -3   7   2       98.25      124.21     24.03 o 
  -1   7   2    19079.99    19456.23    210.32 o 
   1   7   2    18967.09    18928.47    231.79 o 
   3   7   2     1394.16     1109.31     38.15 o 
   5   7   2    51228.77    50358.41    557.70 o 
   7   7   2    49368.16    49606.74    629.16 o 
   9   7   2    13398.43    13607.24    193.16 o 
  11   7   2    26843.89    26429.13    542.03 o 
  13   7   2      102.08       30.17    106.20 o 
 -12   8   2      475.76      577.32     86.89 o 
 -10   8   2    30079.01    29752.81    398.82 o 
  -8   8   2     6370.56     6411.90    112.57 o 
  -6   8   2     3276.08     3050.18     71.29 o 
  -4   8   2    29466.88    28871.45    282.72 o 
  -2   8   2     3261.95     3693.20     65.02 o 
   0   8   2    22483.24    22440.70    273.35 o 
   2   8   2    14436.43    14417.11    188.77 o 
   4   8   2     1230.35     1235.23     42.94 o 
   6   8   2    48603.49    48303.14    490.34 o 
   8   8   2      789.43      984.69     76.69 o 
  10   8   2     3903.81     3757.55    127.09 o 
  12   8   2    13331.46    13801.47    347.57 o 
 -11   9   2       21.23       64.72    120.91 o 
  -9   9   2     1748.20     1646.94     76.24 o 
  -7   9   2      204.28      191.22     42.79 o 
  -5   9   2    61017.83    59414.22    556.65 o 
  -3   9   2    17827.26    17550.07    185.13 o 
  -1   9   2    17529.10    17399.71    236.53 o 
   1   9   2    85301.62    83600.49    930.92 o 
   3   9   2      456.92      494.07     43.21 o 
   5   9   2     5632.60     5288.30     90.41 o 
   7   9   2     6915.75     6756.17    221.44 o 
   9   9   2     5410.48     5406.29    132.03 o 
  11   9   2     9184.46     9089.74    269.17 o 
 -10  10   2     7614.61     7676.05    216.31 o 
  -8  10   2      799.10      752.17     64.76 o 
  -6  10   2     3828.05     3929.14    127.22 o 
  -4  10   2    52525.73    51788.23    571.26 o 
  -2  10   2     3953.39     4032.70     70.26 o 
   0  10   2    43507.96    43365.58    581.89 o 
   2  10   2    21167.96    20798.82    239.65 o 
   4  10   2       53.90      124.73     35.95 o 
   6  10   2     4335.37     4482.02    175.72 o 
   8  10   2     1450.78     1536.99     82.48 o 
  10  10   2      314.56      367.81     70.83 o 
  -9  11   2    17271.80    17817.12    322.00 o 
  -7  11   2       18.09      -51.67     63.55 o 
  -5  11   2     5714.59     5727.16    120.43 o 
  -3  11   2     5968.65     5909.52    124.58 o 
  -1  11   2       81.66       87.16     40.53 o 
   1  11   2     8777.83     8830.68    141.61 o 
   3  11   2     1368.09     1285.12     58.49 o 
   5  11   2    17797.59    17735.69    216.45 o 
   7  11   2    12401.94    12314.50    194.97 o 
   9  11   2     3683.61     3768.08    166.65 o 
  -8  12   2     3523.91     3482.01    138.80 o 
  -6  12   2     3134.00     3290.81    109.97 o 
  -4  12   2     1068.17     1260.13     61.98 o 
  -2  12   2     7781.15     7708.71    178.34 o 
   0  12   2     4984.20     4983.64    140.89 o 
   2  12   2     3380.24     3552.68    104.30 o 
   4  12   2      704.18      839.66     53.77 o 
   6  12   2    39700.48    38617.54    696.49 o 
   8  12   2     6130.32     5821.41    191.61 o 
  -7  13   2       45.47        2.35     75.82 o 
  -5  13   2     9573.98    10326.50    281.96 o 
  -3  13   2     1868.17     1809.93     85.16 o 
  -1  13   2     1644.26     1523.93     89.14 o 
   1  13   2    13516.60    13645.95    216.19 o 
   3  13   2      172.75       73.20     58.14 o 
   5  13   2     7572.44     7959.17    225.12 o 
   7  13   2     8426.26     8168.24    236.02 o 
  -4  14   2    22964.32    23789.97    620.15 o 
  -2  14   2    14142.83    14655.71    271.52 o 
   0  14   2    17564.52    17720.95    310.97 o 
   2  14   2     9587.07     9829.97    178.95 o 
   4  14   2      284.99      268.94     64.93 o 
  -1  15   2     4004.99     4067.85    179.66 o 
   1  15   2    11530.83    11510.35    238.01 o 
 -13   1   3      295.54      319.44     66.50 o 
 -11   1   3     4272.87     4167.78    105.89 o 
  -9   1   3     3338.99     3494.61    103.72 o 
  -7   1   3    17056.27    16784.54    175.76 o 
  -5   1   3    37944.80    38529.57    343.11 o 
  -3   1   3    54881.53    54611.50    514.75 o 
  -1   1   3      517.00      534.17     24.25 o 
   1   1   3    11060.23    12622.96    153.71 o 
   3   1   3    80723.02    81723.65    774.14 o 
   5   1   3     7682.23     7910.09     92.11 o 
   7   1   3    11060.83    11523.81    142.16 o 
   9   1   3       74.13      205.71     39.15 o 
  11   1   3    11621.73    11437.33    190.21 o 
  13   1   3     3702.13     3677.38    143.00 o 
 -14   2   3      627.72      670.96     77.86 o 
 -12   2   3      233.01      275.16     59.83 o 
 -10   2   3     5847.44     5833.14    118.49 o 
  -8   2   3     1707.56     1607.12     41.84 o 
  -6   2   3       58.14       78.52     21.17 o 
  -4   2   3     1109.44     1198.87     36.16 o 
  -2   2   3     1402.45     1399.22     39.74 o 
   0   2   3    19328.18    19551.80    180.08 o 
   2   2   3    10276.75    11455.47    119.27 o 
   4   2   3      813.59      861.56     25.51 o 
   6   2   3     3097.19     3411.15     54.93 o 
   8   2   3      342.42      384.87     37.98 o 
  10   2   3     9769.99     9443.18    154.80 o 
  12   2   3      685.66      761.02     65.52 o 
  14   2   3       57.53      137.31     69.04 o 
 -13   3   3       10.75       12.87     62.26 o 
 -11   3   3      579.51      645.49     60.56 o 
  -9   3   3      963.52     1084.27     56.82 o 
  -7   3   3     6066.11     5992.58     81.60 o 
  -5   3   3    13732.64    14173.15    164.30 o 
  -3   3   3     5751.18     6076.81     99.00 o 
  -1   3   3    22225.36    23551.67    206.38 o 
   1   3   3     5693.15     6556.23     97.74 o 
   3   3   3    12764.03    12932.84    126.29 o 
   5   3   3     4144.95     4183.58     54.07 o 
   7   3   3     6841.23     7031.97     91.56 o 
   9   3   3      329.41      399.19     43.87 o 
  11   3   3     4251.19     4460.35    108.58 o 
  13   3   3     7538.78     7623.75    180.14 o 
 -14   4   3      194.62      272.60     75.15 o 
 -12   4   3        4.61       16.96     57.14 o 
 -10   4   3     3151.72     3162.55     93.02 o 
  -8   4   3    19367.14    19015.37    205.55 o 
  -6   4   3    11647.73    12636.01    128.31 o 
  -4   4   3     9042.89     9764.70    132.69 o 
  -2   4   3      231.12      369.90     23.90 o 
   0   4   3    48323.45    50432.18    499.70 o 
   2   4   3    25668.34    26980.66    407.28 o 
   4   4   3     5669.20     5997.05     70.83 o 
   6   4   3     3592.53     3606.01     53.82 o 
   8   4   3      502.60      538.32     36.65 o 
  10   4   3     1635.11     1764.61     77.87 o 
  12   4   3     7211.86     7173.42    148.60 o 
  14   4   3     1280.62     1312.85    132.86 o 
 -13   5   3      238.75      148.66     67.66 o 
 -11   5   3     2726.88     2750.10     96.27 o 
  -9   5   3      744.70      722.83     47.30 o 
  -7   5   3      760.76      783.19     35.33 o 
  -5   5   3     2196.88     2098.05     56.11 o 
  -3   5   3      749.27      701.34     36.28 o 
  -1   5   3       43.97      109.18     15.94 o 
   1   5   3     1386.27     1397.28     38.95 o 
   3   5   3    16557.90    16421.67    196.53 o 
   5   5   3      135.55      226.70     20.81 o 
   7   5   3      392.86      497.19     27.08 o 
   9   5   3      925.26     1031.93     52.72 o 
  11   5   3     1558.23     1661.65     77.64 o 
  13   5   3       15.89      113.96     97.18 o 
 -12   6   3        1.09        4.72     59.46 o 
 -10   6   3    11844.94    11512.82    190.71 o 
  -8   6   3    12009.26    11852.48    146.37 o 
  -6   6   3     5134.62     5091.14     85.53 o 
  -4   6   3     7645.08     7473.26     97.31 o 
  -2   6   3       58.84      122.22     21.08 o 
   0   6   3    16560.23    16481.93    202.49 o 
   2   6   3    52209.36    49685.24   1480.08 o 
   4   6   3     3577.61     3531.40     69.15 o 
   6   6   3     6059.32     6130.34     87.03 o 
   8   6   3      291.72      332.42     41.40 o 
  10   6   3    15830.81    15560.19    236.50 o 
  12   6   3     1486.01     1728.22    133.20 o 
 -13   7   3      368.74      483.62     68.97 o 
 -11   7   3      572.70      595.09     65.52 o 
  -9   7   3       33.38       75.35     38.46 o 
  -7   7   3     1221.17     1382.95     51.18 o 
  -5   7   3     1922.95     2039.50     52.77 o 
  -3   7   3     4387.20     4601.83     75.61 o 
  -1   7   3      475.72      646.99     26.99 o 
   1   7   3        0.75       26.35     25.02 o 
   3   7   3     1607.05     1498.56     49.31 o 
   5   7   3      911.65      989.36     36.63 o 
   7   7   3      252.13      435.55     45.55 o 
   9   7   3      678.85      701.93     74.35 o 
  11   7   3     1011.10     1062.04    143.29 o 
  13   7   3     1264.52     1281.04    135.38 o 
 -12   8   3      271.11      317.53     98.40 o 
 -10   8   3      481.63      497.18     60.22 o 
  -8   8   3    30943.93    30787.81    361.19 o 
  -6   8   3      473.47      424.44     32.25 o 
  -4   8   3     2828.61     2833.16     68.30 o 
  -2   8   3      462.77      564.29     66.00 o 
   0   8   3    48006.93    48092.62    490.28 o 
   2   8   3     2582.27     2559.35     83.81 o 
   4   8   3      941.92      985.64     43.92 o 
   6   8   3    15191.54    14866.02    194.93 o 
   8   8   3    10959.72    11298.91    229.75 o 
  10   8   3     4616.94     4464.38    166.83 o 
  12   8   3     2968.62     2794.04    161.58 o 
 -11   9   3      670.63      539.36     96.24 o 
  -9   9   3     2422.29     2250.23     95.66 o 
  -7   9   3     9744.54     9126.32    159.07 o 
  -5   9   3      201.09      209.17     32.17 o 
  -3   9   3       83.40      161.45     30.95 o 
  -1   9   3     2370.08     2322.06     60.48 o 
   1   9   3     3195.51     3248.22     76.93 o 
   3   9   3      379.44      504.38     46.44 o 
   5   9   3     8221.19     8064.76    128.82 o 
   7   9   3     2075.96     2079.10    111.52 o 
   9   9   3      891.96      866.73     86.73 o 
  11   9   3      108.59      300.59    107.31 o 
 -10  10   3     2456.01     2455.86    245.69 o 
  -8  10   3      506.04      515.79     63.20 o 
  -6  10   3     3168.03     3077.97     94.32 o 
  -4  10   3     1618.51     1642.33     70.72 o 
  -2  10   3     2061.36     1954.64     69.20 o 
   0  10   3      639.46      674.94     48.62 o 
   2  10   3    14561.14    14707.03    203.38 o 
   4  10   3      379.54      458.40     57.54 o 
   6  10   3       42.36      129.41     45.78 o 
   8  10   3       17.54       49.47     70.14 o 
  10  10   3     4022.54     3842.99    122.44 o 
  -9  11   3     1059.28      885.53     92.19 o 
  -7  11   3     2093.30     2062.33     92.18 o 
  -5  11   3    14328.80    14204.42    194.30 o 
  -3  11   3     3184.44     3294.08     94.60 o 
  -1  11   3      882.22      995.21     57.89 o 
   1  11   3     3548.14     3563.79    102.09 o 
   3  11   3    22230.19    22395.29    292.72 o 
   5  11   3       83.91      177.49     48.19 o 
   7  11   3       46.73      122.71     76.85 o 
   9  11   3      748.92      787.51     79.80 o 
  -8  12   3     5936.27     6207.34    173.45 o 
  -6  12   3      592.05      682.89     68.77 o 
  -4  12   3      291.34      305.75     50.15 o 
  -2  12   3     1671.24     1531.13     75.43 o 
   0  12   3     5196.63     5212.61    122.44 o 
   2  12   3     1554.80     1545.22    101.26 o 
   4  12   3      232.44      216.18     50.42 o 
   6  12   3     2520.43     2792.20    108.89 o 
   8  12   3     2683.71     2760.45    273.66 o 
  -7  13   3     6346.51     6466.71    347.16 o 
  -5  13   3       11.99       38.82     77.56 o 
  -3  13   3     1155.36     1085.67     75.72 o 
  -1  13   3     6180.86     6472.08    143.73 o 
   1  13   3     8053.60     7953.84    222.73 o 
   3  13   3      553.73      631.29     65.26 o 
   5  13   3     7987.70     7772.77    178.42 o 
   7  13   3     1246.31     1280.34    117.95 o 
  -4  14   3      226.82      318.68     81.03 o 
  -2  14   3      461.87      565.80     81.14 o 
   0  14   3     3761.28     3729.17    137.51 o 
   2  14   3       77.84       78.84     62.36 o 
   4  14   3      345.34      325.54    140.62 o 
  -1  15   3       40.72      -62.06     74.87 o 
   1  15   3     2039.19     2044.73    140.77 o 
 -14   0   4     1686.93     1717.97    132.79 o 
 -12   0   4     1230.84     1250.88    107.46 o 
 -10   0   4     3564.86     3557.17    299.09 o 
  -8   0   4    18419.30    17915.63    341.43 o 
  -6   0   4    34223.52    34382.05    408.63 o 
  -4   0   4   227135.00   219969.61   2504.90 o 
  -2   0   4      705.50      865.00     37.48 o 
   0   0   4     2358.54     2352.08     61.38 o 
   2   0   4    84892.13    81055.42   1709.44 o 
   4   0   4    71543.79    74595.25   1015.28 o 
   6   0   4    13638.02    13022.35    243.50 o 
   8   0   4      152.16      144.54     50.87 o 
  10   0   4     2768.80     2840.49    122.12 o 
  12   0   4    46027.76    45714.37    872.90 o 
  14   0   4    10374.17    10434.44    386.05 o 
 -13   1   4     7782.35     7863.20    163.83 o 
 -11   1   4      716.53      834.09     62.53 o 
  -9   1   4    40467.68    39472.14    487.95 o 
  -7   1   4     7642.24     7704.68     93.68 o 
  -5   1   4    32167.21    33098.69    297.84 o 
  -3   1   4   214250.52   204554.73   1899.01 o 
  -1   1   4     7792.84     7104.77     86.75 o 
   1   1   4   103051.38   101526.53   1009.49 o 
   3   1   4    11746.17    11363.36    113.47 o 
   5   1   4     6586.84     6918.37     83.95 o 
   7   1   4    52609.80    53220.55    561.58 o 
   9   1   4      191.04      302.47     65.21 o 
  11   1   4    10597.07    10785.20    176.20 o 
  13   1   4    12622.90    12488.47    210.10 o 
 -14   2   4    34913.39    34136.17    466.76 o 
 -12   2   4      625.08      578.98     64.04 o 
 -10   2   4    15534.30    14791.70    219.51 o 
  -8   2   4    27756.78    27102.43    276.27 o 
  -6   2   4    33937.82    34301.96    311.49 o 
  -4   2   4    20645.91    21284.33    232.23 o 
  -2   2   4    19592.69    21742.83    238.56 o 
   0   2   4     2169.87     2673.09     37.03 o 
   2   2   4   162887.61   159072.81   1688.09 o 
   4   2   4    38593.43    38462.19    411.69 o 
   6   2   4    82960.62    82491.16    790.28 o 
   8   2   4    45355.27    45254.05    542.43 o 
  10   2   4        8.60       68.67     42.95 o 
  12   2   4    10402.57    10630.26    182.62 o 
  14   2   4      926.84      882.48     81.46 o 
 -13   3   4    21564.57    20969.36    310.66 o 
 -11   3   4     4026.52     4015.14    139.16 o 
  -9   3   4    39282.48    38371.88    425.35 o 
  -7   3   4     1212.08     1490.95     44.17 o 
  -5   3   4    22339.70    23171.53    255.29 o 
  -3   3   4    19099.05    19122.68    232.70 o 
  -1   3   4    14230.01    15763.58    163.65 o 
   1   3   4   112537.09   106530.15   1660.73 o 
   3   3   4    39178.54    39920.00    362.52 o 
   5   3   4    13428.69    13166.19    145.89 o 
   7   3   4   147869.59   145348.28   1380.27 o 
   9   3   4      130.24      165.27     39.68 o 
  11   3   4    13678.13    13214.72    271.83 o 
  13   3   4     8364.53     8551.37    206.09 o 
 -14   4   4     5835.48     6085.45    154.86 o 
 -12   4   4     1661.27     1587.31     88.65 o 
 -10   4   4     6082.04     5679.90    120.87 o 
  -8   4   4    27756.31    27039.98    279.91 o 
  -6   4   4    12890.25    12456.55    153.80 o 
  -4   4   4    96494.09    96153.22   1274.65 o 
  -2   4   4    11083.10    10766.84    117.33 o 
   0   4   4    14262.72    14050.01    150.42 o 
   2   4   4    74330.53    73079.07   1309.62 o 
   4   4   4    15772.77    16460.19    162.13 o 
   6   4   4    20386.91    20236.38    233.26 o 
   8   4   4      322.91      464.93     92.47 o 
  10   4   4     2376.95     2380.61     76.04 o 
  12   4   4    33118.16    33054.84    471.38 o 
  14   4   4     1590.50     1653.50    142.31 o 
 -13   5   4      305.95      346.23     70.87 o 
 -11   5   4     6317.52     6017.57    137.76 o 
  -9   5   4    36925.45    36066.13    368.33 o 
  -7   5   4    10635.62    10489.95    128.73 o 
  -5   5   4    27442.52    27049.58    332.62 o 
  -3   5   4   194259.91   189176.16   1689.55 o 
  -1   5   4     6009.75     6238.33     71.54 o 
   1   5   4    59846.45    59247.04    655.21 o 
   3   5   4    11853.74    11742.05    146.94 o 
   5   5   4     5247.36     5977.92     75.42 o 
   7   5   4     7980.17     8039.10    106.79 o 
   9   5   4      703.82      805.03     50.46 o 
  11   5   4    12432.47    12577.11    206.97 o 
  13   5   4    16089.74    15814.58    381.25 o 
 -12   6   4       12.32       42.34     62.85 o 
 -10   6   4     5334.87     5730.51    127.08 o 
  -8   6   4    42312.22    41374.51    455.15 o 
  -6   6   4      765.34      849.06     38.98 o 
  -4   6   4    31754.01    31038.49    296.76 o 
  -2   6   4     7102.65     6814.12     85.75 o 
   0   6   4      217.22      281.46     20.52 o 
   2   6   4    53582.11    52084.04    650.63 o 
   4   6   4     5296.63     5356.42     76.88 o 
   6   6   4    11565.47    11493.97    138.59 o 
   8   6   4     4916.35     4857.60    101.04 o 
  10   6   4      893.37      874.55    124.11 o 
  12   6   4    12915.01    12642.16    324.58 o 
 -13   7   4    20582.82    21020.75    369.08 o 
 -11   7   4     5146.97     5155.45    129.23 o 
  -9   7   4    21740.57    21478.52    242.58 o 
  -7   7   4       73.08       96.95     34.43 o 
  -5   7   4      195.65      255.30     33.05 o 
  -3   7   4     2308.58     2517.76     71.86 o 
  -1   7   4     7642.38     7841.83    107.34 o 
   1   7   4    73748.15    71498.18    795.06 o 
   3   7   4    25907.59    24239.93   1036.75 o 
   5   7   4    25195.66    24936.18    266.99 o 
   7   7   4    89746.77    87682.45   1823.64 o 
   9   7   4     4174.58     4115.06    134.64 o 
  11   7   4     7940.10     7905.44    241.79 o 
 -12   8   4       12.18       97.00     75.72 o 
 -10   8   4     6207.12     6620.45    138.13 o 
  -8   8   4    18371.83    18582.91    264.51 o 
  -6   8   4     2974.33     3181.64     67.41 o 
  -4   8   4    11904.76    12042.54    147.63 o 
  -2   8   4       92.93      130.32     23.96 o 
   0   8   4     3564.60     3650.89     78.25 o 
   2   8   4    53726.33    52315.65    594.31 o 
   4   8   4     3596.25     3525.72     78.96 o 
   6   8   4    26841.73    26557.25    319.62 o 
   8   8   4     9922.81    10000.69    242.45 o 
  10   8   4        8.13       31.88     74.72 o 
  12   8   4    11196.45    11238.36    313.72 o 
 -11   9   4     1407.27     1636.34    206.27 o 
  -9   9   4    29096.69    29133.27    384.48 o 
  -7   9   4     5512.50     5374.74    118.60 o 
  -5   9   4    23732.97    23543.44    279.91 o 
  -3   9   4    95879.70    94302.22   1127.75 o 
  -1   9   4     6328.91     6350.33    117.05 o 
   1   9   4    19025.16    18902.99    243.23 o 
   3   9   4     7009.46     6636.71    116.81 o 
   5   9   4     4522.77     4422.14     95.62 o 
   7   9   4     4263.12     4305.57    140.61 o 
   9   9   4       62.01       62.89     71.79 o 
  11   9   4     9811.02    10052.60    294.85 o 
 -10  10   4     3634.71     3841.96    120.86 o 
  -8  10   4     8392.55     8669.89    164.50 o 
  -6  10   4     5760.39     5636.53    124.20 o 
  -4  10   4    46158.63    45642.39    574.15 o 
  -2  10   4     6953.85     6977.47    128.22 o 
   0  10   4     3256.08     3135.40    103.90 o 
   2  10   4    22939.54    22756.32    323.25 o 
   4  10   4     9050.74     9016.51    153.26 o 
   6  10   4     2195.56     2329.74     71.38 o 
   8  10   4      936.83     1127.14     95.51 o 
  10  10   4       18.06      102.37     83.58 o 
  -9  11   4    10049.67    10142.58    284.04 o 
  -7  11   4      489.72      579.61     64.45 o 
  -5  11   4     1832.18     1906.18     66.93 o 
  -3  11   4     8597.99     8732.35    238.15 o 
  -1  11   4      915.01      791.96     69.62 o 
   1  11   4    26522.72    26634.88    374.51 o 
   3  11   4     4848.56     4690.55    102.88 o 
   5  11   4     8830.31     8443.29    299.03 o 
   7  11   4    34361.33    33718.78    680.81 o 
   9  11   4      359.94      461.06    104.82 o 
  -8  12   4     6180.17     6319.84    149.22 o 
  -6  12   4     7257.38     7405.78    163.38 o 
  -4  12   4     2176.70     2099.68     87.07 o 
  -2  12   4      822.99      753.86     63.99 o 
   0  12   4        6.05        7.94     59.60 o 
   2  12   4    21964.50    21572.74    313.89 o 
   4  12   4    12061.20    11825.28    322.08 o 
   6  12   4    19289.33    19202.28    380.15 o 
   8  12   4    14281.15    15070.26    262.24 o 
  -7  13   4      789.49      972.24    103.84 o 
  -5  13   4     2926.39     3016.07    179.19 o 
  -3  13   4    20483.16    20646.19    318.87 o 
  -1  13   4      229.02      181.62     60.33 o 
   1  13   4     8806.68     8633.25    267.07 o 
   3  13   4     3523.98     3506.72    107.35 o 
   5  13   4     1285.28     1284.30     93.58 o 
   7  13   4     9796.52     9832.33    373.53 o 
  -4  14   4    23435.53    24360.99    361.67 o 
  -2  14   4     7495.79     7823.93    196.38 o 
   0  14   4     6556.65     6548.36    169.96 o 
   2  14   4     5694.82     5840.39    139.39 o 
   4  14   4     5474.21     5362.80    160.50 o 
 -13   1   5     1896.35     1828.37     90.12 o 
 -11   1   5     6455.73     6290.04    164.61 o 
  -9   1   5    14533.44    14027.39    205.80 o 
  -7   1   5     6711.82     6758.27     77.55 o 
  -5   1   5      495.72      487.48     19.13 o 
  -3   1   5     9016.79     9454.02    102.93 o 
  -1   1   5    66874.39    65937.69    711.80 o 
   1   1   5    69762.45    69735.43    881.86 o 
   3   1   5     9344.90    10147.06    104.14 o 
   5   1   5      117.11      113.02     18.89 o 
   7   1   5     1871.16     1909.56     50.85 o 
   9   1   5    22355.26    22207.02    290.44 o 
  11   1   5     9326.72     9131.77    198.01 o 
  13   1   5       27.03      104.79     61.96 o 
 -14   2   5       34.98      111.00     73.88 o 
 -12   2   5      431.02      495.66     69.19 o 
 -10   2   5     3560.50     3349.72     93.89 o 
  -8   2   5      355.49      399.24     28.46 o 
  -6   2   5     1322.88     1435.37     32.45 o 
  -4   2   5       27.88       45.40     16.44 o 
  -2   2   5      240.36      319.06     43.68 o 
   0   2   5       30.83       76.60      9.41 o 
   2   2   5     5550.00     6040.69    102.60 o 
   4   2   5     2849.45     2895.49     52.94 o 
   6   2   5     9921.69    10545.96    133.50 o 
   8   2   5      295.68      324.87     37.99 o 
  10   2   5     1008.17     1100.04     60.87 o 
  12   2   5      462.15      534.47     63.28 o 
  14   2   5      241.80      252.88     72.45 o 
 -13   3   5      943.39     1136.66     83.53 o 
 -11   3   5      388.07      392.45     56.41 o 
  -9   3   5    14089.92    14013.74    207.95 o 
  -7   3   5    10455.07    10628.95    126.34 o 
  -5   3   5     4994.60     5015.92     75.14 o 
  -3   3   5      164.02      160.66     20.41 o 
  -1   3   5     8851.13     9455.08    104.29 o 
   1   3   5    73597.50    72907.51   1177.19 o 
   3   3   5     6506.63     7030.28     76.95 o 
   5   3   5       49.96      102.61     48.04 o 
   7   3   5      367.78      420.42     29.21 o 
   9   3   5    17313.29    17147.95    291.86 o 
  11   3   5     3981.87     4005.51    128.63 o 
  13   3   5      120.29      111.78     66.16 o 
 -14   4   5      101.39      167.91     74.40 o 
 -12   4   5     5213.74     5168.20    131.00 o 
 -10   4   5     1357.18     1349.03     83.88 o 
  -8   4   5     4441.76     4508.73     76.66 o 
  -6   4   5    10340.48    10503.30    135.33 o 
  -4   4   5    20380.85    21462.80    265.17 o 
  -2   4   5    11607.49    11821.37    127.71 o 
   0   4   5     8715.12     9380.90    118.98 o 
   2   4   5    12102.36    11584.21    486.44 o 
   4   4   5     1646.47     1779.78     36.02 o 
   6   4   5     5003.74     4900.13     73.32 o 
   8   4   5     5295.30     5417.82     98.02 o 
  10   4   5     3269.10     3170.01     93.72 o 
  12   4   5     2778.52     2805.85    122.46 o 
 -13   5   5        2.05       65.83     66.77 o 
 -11   5   5       47.00      150.06     57.88 o 
  -9   5   5     6657.29     6541.14     99.88 o 
  -7   5   5     1763.06     1790.92     61.19 o 
  -5   5   5     1770.89     1899.74     61.92 o 
  -3   5   5      126.02      134.53     20.19 o 
  -1   5   5     4570.32     4650.39     62.45 o 
   1   5   5     2435.14     2266.76     60.67 o 
   3   5   5      899.48      924.04     48.14 o 
   5   5   5      102.95      172.30     21.04 o 
   7   5   5     3291.39     3350.94     65.30 o 
   9   5   5       28.09      104.54     40.86 o 
  11   5   5     1339.64     1444.58    116.03 o 
  13   5   5      100.84      200.08    104.71 o 
 -12   6   5     1275.10     1364.30     83.45 o 
 -10   6   5    13466.86    13009.64    209.25 o 
  -8   6   5      218.40      282.78     39.42 o 
  -6   6   5     6796.02     6917.63    104.48 o 
  -4   6   5       47.38       51.45     23.20 o 
  -2   6   5    41829.53    41375.25    416.78 o 
   0   6   5     5191.98     5344.15     73.13 o 
   2   6   5    10601.65    10560.29    178.45 o 
   4   6   5    16634.26    16282.83    181.59 o 
   6   6   5    24279.30    24066.17    258.87 o 
   8   6   5     3239.12     3373.57    116.56 o 
  10   6   5     1877.89     1845.85    102.78 o 
  12   6   5     6169.18     6446.54    541.18 o 
 -13   7   5      119.32      324.30     90.69 o 
 -11   7   5      371.11      345.81     77.93 o 
  -9   7   5      459.57      541.44     44.31 o 
  -7   7   5       86.14      124.63     35.65 o 
  -5   7   5     3684.42     3707.24     78.23 o 
  -3   7   5      169.31      277.42     41.73 o 
  -1   7   5     3937.80     4120.81     65.04 o 
   1   7   5      920.86      957.28     47.66 o 
   3   7   5     3150.21     3012.14     95.94 o 
   5   7   5     2243.43     2182.84     63.42 o 
   7   7   5       14.81      159.68     59.22 o 
   9   7   5      366.85      419.05     72.17 o 
  11   7   5     1816.55     1909.36    212.40 o 
 -12   8   5     4729.70     4803.42    229.91 o 
 -10   8   5     4436.60     4094.68    100.71 o 
  -8   8   5     3226.73     3243.51     90.03 o 
  -6   8   5     3732.57     3910.78     92.22 o 
  -4   8   5     5078.61     4978.92     99.88 o 
  -2   8   5     1988.28     2203.99     65.03 o 
   0   8   5    13726.27    14148.89    164.68 o 
   2   8   5     4621.22     4687.64     90.10 o 
   4   8   5     2304.80     2280.35     67.95 o 
   6   8   5      269.33      352.05     40.58 o 
   8   8   5    13845.93    13717.81    269.12 o 
  10   8   5     2307.64     2216.69    117.89 o 
  12   8   5     1163.99     1052.65    129.64 o 
 -11   9   5     2974.39     3179.82    155.54 o 
  -9   9   5      694.50      721.16     59.01 o 
  -7   9   5     2957.01     3041.88     91.60 o 
  -5   9   5     1380.31     1482.80     80.81 o 
  -3   9   5     2424.51     2496.52     77.77 o 
  -1   9   5     1966.35     1944.05     88.26 o 
   1   9   5    15148.83    14546.19    223.57 o 
   3   9   5        3.07       47.90     39.78 o 
   5   9   5     1658.82     1726.10     80.38 o 
   7   9   5     1903.70     1847.44    101.43 o 
   9   9   5     9426.41     9453.94    221.11 o 
  11   9   5      343.72      424.54     92.05 o 
 -10  10   5     5355.36     5562.56    123.11 o 
  -8  10   5       37.03       85.11     58.59 o 
  -6  10   5     3167.37     2999.82     96.19 o 
  -4  10   5      845.09      933.01     73.63 o 
  -2  10   5    25096.12    24907.15    334.33 o 
   0  10   5     1586.73     1638.67     71.60 o 
   2  10   5     1357.39     1395.15     67.80 o 
   4  10   5     4942.34     4823.84    104.30 o 
   6  10   5     7280.83     7435.84    132.33 o 
   8  10   5       37.98       51.13     72.70 o 
  10  10   5      704.89      744.32    118.41 o 
  -9  11   5    12191.21    12471.52    202.73 o 
  -7  11   5        0.43      -41.90     55.74 o 
  -5  11   5     2274.34     2126.66     72.85 o 
  -3  11   5     3550.50     3323.33    122.86 o 
  -1  11   5    16077.83    15930.77    284.34 o 
   1  11   5     6269.19     6250.17    135.80 o 
   3  11   5     2224.98     2206.34     78.55 o 
   5  11   5      428.18      554.14     80.98 o 
   7  11   5     2163.25     2375.99    119.79 o 
   9  11   5      459.18      579.51    156.68 o 
  -8  12   5       47.19       19.67     64.92 o 
  -6  12   5      591.03      712.54     90.12 o 
  -4  12   5     2634.99     2606.63     99.33 o 
  -2  12   5       22.81      -19.17     63.14 o 
   0  12   5     1292.98     1260.43     85.83 o 
   2  12   5      652.24      648.80     68.93 o 
   4  12   5      310.80      258.63    107.54 o 
   6  12   5      940.35      999.85    103.34 o 
   8  12   5     3269.92     3724.17    195.43 o 
  -7  13   5     3931.52     3913.15    159.74 o 
  -5  13   5     2656.11     2789.34    130.20 o 
  -3  13   5       96.61       97.22     63.39 o 
  -1  13   5     1113.22     1111.55     92.06 o 
   1  13   5    20813.02    20792.92    469.70 o 
   3  13   5      868.88      882.90     70.25 o 
   5  13   5      469.31      631.92     66.24 o 
  -4  14   5     2586.77     2693.13    194.75 o 
  -2  14   5     1128.06     1242.81     86.68 o 
   0  14   5     2318.53     2078.44     95.78 o 
   2  14   5       31.49       12.25     63.48 o 
   4  14   5      314.84      243.21     81.89 o 
 -14   0   6     2064.20     2290.74    150.16 o 
 -12   0   6      224.61      176.06     83.05 o 
 -10   0   6       31.14       62.45     64.20 o 
  -8   0   6   154630.59   152762.52   2477.40 o 
  -6   0   6     5420.92     5591.30    127.13 o 
  -4   0   6   109448.41   112476.05   1497.15 o 
  -2   0   6   238712.50   218388.89   2955.83 o 
   0   0   6    47929.13    49318.39    714.21 o 
   2   0   6    36036.56    35833.79    935.62 o 
   4   0   6    18906.58    19235.78    794.73 o 
   6   0   6    18982.52    19869.18    300.57 o 
   8   0   6    31438.00    31148.81    544.24 o 
  10   0   6     5194.75     5393.01    227.45 o 
  12   0   6    19156.91    18767.09    385.59 o 
  14   0   6    16749.08    16569.82    376.73 o 
 -13   1   6    27043.68    26215.95    372.32 o 
 -11   1   6       62.35       35.04     51.44 o 
  -9   1   6    23391.10    22818.13    429.72 o 
  -7   1   6    48099.69    49187.06    442.25 o 
  -5   1   6      128.62      112.69     16.66 o 
  -3   1   6    88909.52    88691.91    914.68 o 
  -1   1   6    12778.41    11696.75    159.72 o 
   1   1   6     6500.05     6167.95     97.40 o 
   3   1   6    46594.52    45779.84    523.20 o 
   5   1   6     6137.58     6794.11     94.32 o 
   7   1   6    30455.78    29062.66    298.31 o 
   9   1   6     8427.11     8423.39    144.73 o 
  11   1   6     2295.19     2349.74     83.61 o 
  13   1   6    27299.23    27026.38    372.78 o 
 -14   2   6    14837.06    14436.97    249.19 o 
 -12   2   6    12703.60    12759.55    214.82 o 
 -10   2   6      241.09      249.44     52.13 o 
  -8   2   6    10946.18    11076.43    132.37 o 
  -6   2   6     2071.80     2097.09     40.48 o 
  -4   2   6      293.60      259.11     20.46 o 
  -2   2   6     4987.21     4694.82    106.90 o 
   0   2   6     4314.21     3904.05     58.60 o 
   2   2   6   236218.13   224489.63   2502.16 o 
   4   2   6    31340.54    31540.28    318.32 o 
   6   2   6    44563.88    43927.84    475.52 o 
   8   2   6    56624.24    57088.32    675.40 o 
  10   2   6     4680.15     4609.77    102.95 o 
  12   2   6     4134.21     4265.71    125.05 o 
  14   2   6      857.25     1079.17    180.31 o 
 -13   3   6    23321.76    22476.87    333.18 o 
 -11   3   6       59.76       75.04     54.21 o 
  -9   3   6    14592.83    14552.39    215.88 o 
  -7   3   6     4775.91     4693.89     84.60 o 
  -5   3   6    18990.49    19520.34    221.63 o 
  -3   3   6    97580.50    97031.30   1012.88 o 
  -1   3   6    19732.12    19519.70    201.31 o 
   1   3   6    43255.59    43251.48    540.09 o 
   3   3   6   156008.34   148861.63   3226.57 o 
   5   3   6     6212.38     6117.54     81.73 o 
   7   3   6    31247.34    31224.81    324.66 o 
   9   3   6     6918.60     6817.63    116.28 o 
  11   3   6       61.06       34.69     51.11 o 
  13   3   6     4603.58     4463.65    191.45 o 
 -14   4   6     3974.24     4240.32    140.70 o 
 -12   4   6     1684.80     1648.49     84.49 o 
 -10   4   6      182.89      239.58     61.58 o 
  -8   4   6    84354.40    83061.34    796.32 o 
  -6   4   6     5371.40     5572.30     86.67 o 
  -4   4   6    26278.20    26017.08    290.25 o 
  -2   4   6    72223.57    69751.71    677.66 o 
   0   4   6     6724.04     7110.69     95.45 o 
   2   4   6    30592.14    30190.59    422.70 o 
   4   4   6      787.65      629.58     34.71 o 
   6   4   6      354.13      549.74     42.15 o 
   8   4   6    27837.88    27357.47    323.63 o 
  10   4   6     1816.93     1825.81     72.92 o 
  12   4   6    16983.02    17252.40    566.35 o 
 -13   5   6     6625.37     6816.00    160.54 o 
 -11   5   6     1398.31     1377.17     78.03 o 
  -9   5   6    25483.24    25207.90    271.53 o 
  -7   5   6    52096.02    51328.25    613.67 o 
  -5   5   6    18951.13    18423.44    237.39 o 
  -3   5   6   102307.12   100782.30    974.38 o 
  -1   5   6     1529.52     1456.05     39.82 o 
   1   5   6    21877.22    22625.38    302.41 o 
   3   5   6     4614.37     4673.94     82.14 o 
   5   5   6    31650.39    32195.66    305.29 o 
   7   5   6    24922.94    25089.57    269.92 o 
   9   5   6    14801.67    14488.39    273.97 o 
  11   5   6     3670.07     3729.88    166.83 o 
  13   5   6    39478.10    40175.22    789.35 o 
 -12   6   6     3285.59     3684.46    119.40 o 
 -10   6   6      459.56      527.25     88.12 o 
  -8   6   6    33763.36    33113.18    373.97 o 
  -6   6   6       30.58       14.75     23.99 o 
  -4   6   6     9874.21     9858.48    120.11 o 
  -2   6   6    29472.27    29296.78    329.23 o 
   0   6   6      354.41      366.72     35.79 o 
   2   6   6    50247.14    48926.86    539.44 o 
   4   6   6     4534.51     4389.74     68.92 o 
   6   6   6     4649.40     4589.77     88.05 o 
   8   6   6    32019.71    31868.71    511.65 o 
  10   6   6      586.59      645.13    103.85 o 
  12   6   6    12403.99    12807.46    333.75 o 
 -11   7   6       91.71      143.76     69.58 o 
  -9   7   6    15435.73    14898.07    199.16 o 
  -7   7   6      205.71      232.31     36.47 o 
  -5   7   6    19975.17    19808.95    219.65 o 
  -3   7   6    36739.74    36348.37    408.39 o 
  -1   7   6    10573.28    10686.24    131.12 o 
   1   7   6    22555.22    22516.98    242.40 o 
   3   7   6   154788.67   150218.41   2152.86 o 
   5   7   6     2607.18     2447.61     86.69 o 
   7   7   6    30880.78    30481.68    493.94 o 
   9   7   6     8465.44     8350.88    256.64 o 
  11   7   6      195.60      210.57     81.27 o 
 -12   8   6     4854.72     5241.41    163.67 o 
 -10   8   6      201.93      208.47     50.95 o 
  -8   8   6    16337.36    16086.13    213.75 o 
  -6   8   6      117.72      129.95     43.82 o 
  -4   8   6     2884.23     2962.40    124.97 o 
  -2   8   6    12753.14    12866.60    186.11 o 
   0   8   6      513.08      749.53     99.74 o 
   2   8   6    62574.87    60334.27    683.22 o 
   4   8   6     6073.80     6181.39    110.81 o 
   6   8   6     7473.26     7442.64    150.08 o 
   8   8   6    32961.04    32330.06    527.63 o 
  10   8   6      125.23       79.24     78.43 o 
 -11   9   6     3018.98     3383.85    166.55 o 
  -9   9   6     9728.97     9836.63    159.43 o 
  -7   9   6    30318.85    29102.21    388.09 o 
  -5   9   6    10735.50    10760.32    173.71 o 
  -3   9   6    45562.96    45156.54    563.27 o 
  -1   9   6     1628.58     1528.95     74.05 o 
   1   9   6     9676.51     9679.50    168.28 o 
   3   9   6        4.83       70.80     54.23 o 
   5   9   6     6023.53     5856.32    134.82 o 
   7   9   6    10989.84    10831.57    236.12 o 
   9   9   6     2767.56     2820.60    215.67 o 
  11   9   6     3223.35     3429.84    219.39 o 
 -10  10   6      766.66      929.34     68.83 o 
  -8  10   6    31909.20    31777.95    428.15 o 
  -6  10   6     5533.26     5497.08    123.64 o 
  -4  10   6    28978.61    28321.46    377.15 o 
  -2  10   6    30479.78    29997.62    469.57 o 
   0  10   6     1217.74     1340.64     68.44 o 
   2  10   6     8898.10     8487.53    161.09 o 
   4  10   6      114.16       70.62     45.88 o 
   6  10   6       42.48       56.65     46.38 o 
   8  10   6    10274.59    10260.44    240.16 o 
  10  10   6     1454.45     1474.07    116.99 o 
  -9  11   6     5484.67     6240.69    149.48 o 
  -7  11   6     4082.71     4287.11    119.48 o 
  -5  11   6     2035.08     1989.53    100.99 o 
  -3  11   6    13954.42    13851.62    261.70 o 
  -1  11   6     2063.29     2072.05     95.70 o 
   1  11   6     3758.92     3779.51    138.77 o 
   3  11   6    32451.99    32624.84    487.75 o 
   5  11   6      930.87     1036.15     72.03 o 
   7  11   6    12892.06    13544.31    290.14 o 
   9  11   6     5449.06     5719.35    191.99 o 
  -8  12   6     2090.28     2118.44    118.54 o 
  -6  12   6     1540.96     1726.73    156.60 o 
  -4  12   6      419.28      451.17     84.12 o 
  -2  12   6     4222.81     4048.27    141.65 o 
   0  12   6      656.24      703.05     78.61 o 
   2  12   6    41806.70    41273.58    560.70 o 
   4  12   6    19878.04    19222.54    346.28 o 
   6  12   6    10644.41    10811.60    254.54 o 
   8  12   6    15737.84    15610.82    326.43 o 
  -7  13   6     4077.04     4390.73    170.46 o 
  -5  13   6      880.46     1005.20     96.69 o 
  -3  13   6    15012.23    14742.63    298.27 o 
  -1  13   6     3587.31     3489.14    136.27 o 
   1  13   6     2381.79     2371.87    112.18 o 
   3  13   6    11869.83    11920.37    196.12 o 
   5  13   6      437.74      530.56     78.99 o 
  -4  14   6    12279.54    12597.76    327.52 o 
  -2  14   6    10395.97    11030.51    227.65 o 
   0  14   6     1570.66     1546.63    107.24 o 
   2  14   6      467.01      509.29     78.51 o 
   4  14   6       97.42      113.54     58.04 o 
 -13   1   7     3049.99     3044.95    113.17 o 
 -11   1   7    10839.69    10767.24    186.49 o 
  -9   1   7      697.37      593.68     52.09 o 
  -7   1   7       86.95      170.66     21.99 o 
  -5   1   7       85.40      131.07     19.31 o 
  -3   1   7    23647.42    23191.25    260.25 o 
  -1   1   7    31432.29    31876.48    400.68 o 
   1   1   7      117.08      220.17     20.43 o 
   3   1   7      726.70      826.22     25.97 o 
   5   1   7     8020.41     8080.44    112.58 o 
   7   1   7    24661.71    24043.04    278.50 o 
   9   1   7     3878.02     4055.81     92.53 o 
  11   1   7      685.25      667.21     59.72 o 
  13   1   7      127.76      215.10     74.64 o 
 -14   2   7     3948.63     3926.88    138.27 o 
 -12   2   7     1062.86     1129.33     78.44 o 
 -10   2   7      345.28      285.48     52.96 o 
  -8   2   7     6247.56     6438.53     92.31 o 
  -6   2   7     2489.63     2557.66     47.46 o 
  -4   2   7    12030.04    12319.90    164.85 o 
  -2   2   7      967.77     1029.05     27.93 o 
   0   2   7    13620.60    13785.98    191.31 o 
   2   2   7    11538.62    12837.63    132.90 o 
   4   2   7     5742.20     6169.09     91.51 o 
   6   2   7     2234.83     2355.42     52.16 o 
   8   2   7     1164.06     1209.12     43.70 o 
  10   2   7     2202.78     2084.56     85.68 o 
  12   2   7        8.53      -71.11     62.73 o 
 -13   3   7      619.82      746.47     79.21 o 
 -11   3   7    11424.04    11288.59    194.69 o 
  -9   3   7      474.02      450.81     51.66 o 
  -7   3   7      686.84      737.01     34.29 o 
  -5   3   7     1018.76     1123.86     45.70 o 
  -3   3   7    23093.86    23207.25    258.41 o 
  -1   3   7    17264.54    17640.25    171.70 o 
   1   3   7      429.24      473.54     24.25 o 
   3   3   7     3178.21     3601.36     69.57 o 
   5   3   7     4128.00     4181.60     64.85 o 
   7   3   7     6673.46     6891.67     97.60 o 
   9   3   7     2576.42     2634.85    106.78 o 
  11   3   7      435.57      456.44     59.60 o 
  13   3   7      332.69      443.25    247.16 o 
 -14   4   7      922.46      907.74     91.17 o 
 -12   4   7     3084.64     3025.82    110.40 o 
 -10   4   7     2149.81     2183.98     83.75 o 
  -8   4   7     1436.90     1378.58     47.45 o 
  -6   4   7     1279.19     1444.14     51.34 o 
  -4   4   7    25208.81    25912.08    290.56 o 
  -2   4   7    12382.49    13118.65    156.02 o 
   0   4   7     9261.24     9317.40    120.72 o 
   2   4   7     2151.21     1966.82     95.60 o 
   4   4   7    13284.35    13479.29    139.11 o 
   6   4   7     3735.47     3807.73     74.44 o 
   8   4   7    12123.20    12152.80    181.01 o 
  10   4   7     9434.58     9521.75    211.01 o 
  12   4   7      556.67      489.75    104.07 o 
 -13   5   7      212.21      122.49     73.72 o 
 -11   5   7      863.84      843.78     70.58 o 
  -9   5   7      398.22      454.36     41.24 o 
  -7   5   7      136.88      215.86     54.90 o 
  -5   5   7      114.72      172.41     28.69 o 
  -3   5   7     1159.89     1214.86     35.18 o 
  -1   5   7    15351.11    15905.87    210.07 o 
   1   5   7     4300.47     4539.98     91.49 o 
   3   5   7     2774.44     2774.05     89.48 o 
   5   5   7      300.27      352.86     24.23 o 
   7   5   7     8888.27     8994.68    155.68 o 
   9   5   7       36.13       72.17     64.66 o 
  11   5   7      142.14       60.09     93.57 o 
  13   5   7      626.76      886.60    126.08 o 
 -12   6   7      795.16      833.26     80.99 o 
 -10   6   7     5161.18     5203.55    237.03 o 
  -8   6   7     7225.84     7150.22    127.00 o 
  -6   6   7     8917.09     8755.50    138.05 o 
  -4   6   7    10537.64    10268.49    124.45 o 
  -2   6   7    13435.69    13750.29    190.49 o 
   0   6   7    25926.93    25055.05    290.79 o 
   2   6   7       71.71      159.57     35.66 o 
   4   6   7     2681.95     2480.97     66.04 o 
   6   6   7    12564.70    12469.44    188.95 o 
   8   6   7     8631.50     8275.02    190.37 o 
  10   6   7     6709.21     6456.96    176.50 o 
  12   6   7      102.22      117.15    196.95 o 
 -11   7   7      614.87      686.06     84.92 o 
  -9   7   7     4178.76     4102.38     92.13 o 
  -7   7   7       10.39       64.61     35.06 o 
  -5   7   7      443.51      495.96     39.42 o 
  -3   7   7      755.01      810.64     61.62 o 
  -1   7   7     2534.35     2675.24     93.59 o 
   1   7   7      109.82      196.62     39.34 o 
   3   7   7      245.73      317.59     52.24 o 
   5   7   7      560.92      582.46     44.55 o 
   7   7   7       36.45      112.95     48.95 o 
   9   7   7      540.99      527.10     82.18 o 
  11   7   7      586.30      692.08     95.87 o 
 -12   8   7     4611.86     4457.12    155.90 o 
 -10   8   7     2649.93     2645.82    101.96 o 
  -8   8   7      616.48      694.12     57.42 o 
  -6   8   7       30.04       50.63     38.55 o 
  -4   8   7    18867.97    18214.54    252.29 o 
  -2   8   7      842.35     1004.91     47.04 o 
   0   8   7    19356.47    19271.97    278.59 o 
   2   8   7    10610.73    10470.02    219.39 o 
   4   8   7    12496.07    12249.42    225.98 o 
   6   8   7     3141.32     3182.91    121.05 o 
   8   8   7     2355.55     2452.75    182.07 o 
  10   8   7    11280.57    11442.02    357.02 o 
 -11   9   7     6005.98     5719.73    166.45 o 
  -9   9   7     2312.42     2204.54     86.52 o 
  -7   9   7      347.65      445.55     57.49 o 
  -5   9   7       84.59      125.87     44.35 o 
  -3   9   7     4093.72     4160.11     95.96 o 
  -1   9   7      275.92      299.46     56.23 o 
   1   9   7     4799.78     4698.97    112.75 o 
   3   9   7        2.70       52.46     48.13 o 
   5   9   7     6383.31     6179.48    117.96 o 
   7   9   7      486.29      656.42     86.75 o 
   9   9   7     5753.95     5460.73    178.22 o 
  11   9   7      530.72      562.52    100.74 o 
 -10  10   7     4248.45     4387.48    116.38 o 
  -8  10   7     3174.35     3185.89    122.28 o 
  -6  10   7     5116.36     4978.48    116.93 o 
  -4  10   7        1.04      133.06     60.93 o 
  -2  10   7     5914.41     5827.64    147.77 o 
   0  10   7     8186.75     7734.72    152.98 o 
   2  10   7     4500.01     4256.43    113.16 o 
   4  10   7      469.00      546.20     61.98 o 
   6  10   7     1731.84     1670.53     70.67 o 
   8  10   7     1464.43     1549.61    109.85 o 
  10  10   7      857.54      764.75    109.39 o 
  -9  11   7     5185.81     5189.55    210.31 o 
  -7  11   7      269.15      416.81     77.07 o 
  -5  11   7     1392.05     1429.17     91.55 o 
  -3  11   7     2534.19     2430.70    107.66 o 
  -1  11   7    27156.17    26415.54    428.86 o 
   1  11   7     3990.54     4119.26    115.52 o 
   3  11   7      284.95      353.47     60.01 o 
   5  11   7       38.67       63.86     50.76 o 
   7  11   7    12006.64    12163.22    404.99 o 
   9  11   7      291.05      333.24    100.24 o 
  -8  12   7      412.86      399.60    114.23 o 
  -6  12   7      822.96      766.85     90.03 o 
  -4  12   7     1484.28     1585.60     97.96 o 
  -2  12   7     1316.71     1521.25     98.55 o 
   0  12   7      442.83      501.73     74.02 o 
   2  12   7     4049.12     3930.95    131.67 o 
   4  12   7     6078.89     5956.71    154.43 o 
   6  12   7      408.40      464.21     99.30 o 
  -5  13   7     1044.84     1060.07    101.07 o 
  -3  13   7    11397.26    11056.98    243.31 o 
  -1  13   7     1495.93     1598.94    105.26 o 
   1  13   7     4635.98     4583.49    150.58 o 
   3  13   7      659.86      714.99     73.09 o 
   5  13   7     6224.49     5796.55    136.69 o 
  -4  14   7     3025.43     2905.31    116.22 o 
  -2  14   7      208.94      266.78     87.71 o 
   0  14   7        9.74      -23.05     82.98 o 
   2  14   7      899.57      968.78     94.41 o 
 -14   0   8      131.33      215.26    110.66 o 
 -12   0   8    25414.04    24876.92    502.61 o 
 -10   0   8     6924.22     6613.74    284.44 o 
  -8   0   8    68640.91    68592.75   1155.45 o 
  -6   0   8    72237.52    71288.17    970.05 o 
  -4   0   8    21697.84    22070.55    324.05 o 
  -2   0   8    41653.76    40139.77    715.54 o 
   0   0   8    13529.45    14801.63    239.63 o 
   2   0   8     1027.70      946.87     57.80 o 
   4   0   8     3873.42     3875.78     90.53 o 
   6   0   8      244.28      347.65     80.57 o 
   8   0   8    82326.70    82798.85   1382.65 o 
  10   0   8     8100.71     7933.21    280.45 o 
  12   0   8    13034.62    13568.50    439.18 o 
 -13   1   8    11751.25    11707.76    215.59 o 
 -11   1   8     5067.81     5016.54    123.82 o 
  -9   1   8     1783.40     1721.99     97.86 o 
  -7   1   8    54996.85    54526.03    491.81 o 
  -5   1   8       38.13      127.23     22.08 o 
  -3   1   8    29469.81    29564.53    299.24 o 
  -1   1   8    23976.16    22215.99    295.40 o 
   1   1   8      996.43     1321.32     64.74 o 
   3   1   8    58358.96    56648.50    577.77 o 
   5   1   8       18.90       67.17     24.77 o 
   7   1   8     6167.47     6079.51    102.35 o 
   9   1   8    36394.41    36465.87    519.31 o 
  11   1   8       29.44       98.89     58.41 o 
  13   1   8    17588.44    17402.92    308.78 o 
 -14   2   8     6030.50     6548.56    166.89 o 
 -12   2   8    12568.81    12523.52    216.99 o 
 -10   2   8     5683.37     5467.14    123.54 o 
  -8   2   8    10499.08    10446.35    130.95 o 
  -6   2   8     2423.98     2566.21     49.31 o 
  -4   2   8      739.10      800.78     36.14 o 
  -2   2   8   214628.59   205531.55   2888.04 o 
   0   2   8     4667.92     4125.74     70.53 o 
   2   2   8    81896.27    80910.43    812.52 o 
   4   2   8   146910.09   144210.72   1408.52 o 
   6   2   8      194.46      269.09     41.64 o 
   8   2   8    17494.38    17255.81    199.78 o 
  10   2   8     1237.67     1282.90     75.69 o 
  12   2   8     3582.11     3611.83    168.66 o 
 -13   3   8    15727.81    15771.22    275.17 o 
 -11   3   8     2517.49     2467.08     93.71 o 
  -9   3   8     2944.35     2871.41     90.69 o 
  -7   3   8    13667.44    13759.51    154.60 o 
  -5   3   8     4763.72     5362.41    106.40 o 
  -3   3   8    12007.52    11615.57    142.71 o 
  -1   3   8    83596.87    82092.24    893.28 o 
   1   3   8    15883.33    15204.69    171.88 o 
   3   3   8    92981.98    91000.40   1315.88 o 
   5   3   8     6969.43     7143.13    107.28 o 
   7   3   8     9001.35     8850.84    117.11 o 
   9   3   8     8285.00     8674.98    137.74 o 
  11   3   8     5878.00     5573.46    200.48 o 
  13   3   8     5473.63     5720.25    266.60 o 
 -12   4   8    29890.82    29418.62    407.87 o 
 -10   4   8      146.49      177.76     54.27 o 
  -8   4   8    30836.80    30546.71    318.48 o 
  -6   4   8    46421.15    46689.97    643.95 o 
  -4   4   8     6444.95     6445.11     94.52 o 
  -2   4   8    43827.18    44365.24    477.92 o 
   0   4   8     1901.96     2014.29     51.53 o 
   2   4   8      264.69      160.91     42.23 o 
   4   4   8    16690.29    16736.29    191.71 o 
   6   4   8     1348.64     1333.46     42.57 o 
   8   4   8    62550.20    61806.88    920.32 o 
  10   4   8     5238.75     5179.60    187.00 o 
  12   4   8     8761.05     8508.14    259.68 o 
 -13   5   8    12771.63    13023.04    246.68 o 
 -11   5   8     8069.76     7885.69    162.87 o 
  -9   5   8    21037.79    20796.58    234.00 o 
  -7   5   8    83788.07    78129.82   2342.48 o 
  -5   5   8      542.01      563.10     35.69 o 
  -3   5   8    49979.23    49027.91    486.28 o 
  -1   5   8    12589.67    12145.66    137.96 o 
   1   5   8    54042.12    55984.21    630.81 o 
   3   5   8    17582.47    17437.03    535.03 o 
   5   5   8     1303.45     1412.38     54.09 o 
   7   5   8       17.04       73.04     50.70 o 
   9   5   8    53656.03    53575.30   1157.22 o 
  11   5   8     5174.83     5095.00    195.13 o 
 -12   6   8    13304.99    13189.77    262.94 o 
 -10   6   8      675.84      767.58    107.35 o 
  -8   6   8    14671.94    14424.26    208.70 o 
  -6   6   8     8704.32     8371.72    123.88 o 
  -4   6   8       27.29       96.46     28.76 o 
  -2   6   8    94688.05    93393.74   1107.33 o 
   0   6   8     1387.55     1454.29     50.94 o 
   2   6   8    16837.12    16294.76    238.50 o 
   4   6   8    38731.00    37898.93    438.61 o 
   6   6   8     3128.88     3137.65     81.05 o 
   8   6   8    36999.96    36455.15    582.00 o 
  10   6   8     4350.22     4543.79    153.31 o 
  12   6   8        3.50       19.99    104.71 o 
 -11   7   8     3138.30     3172.78    126.20 o 
  -9   7   8     5461.71     5259.79    105.99 o 
  -7   7   8     3166.90     3142.55     77.65 o 
  -5   7   8     5269.67     5460.70     95.19 o 
  -3   7   8    16196.93    16189.42    224.66 o 
  -1   7   8    47547.61    47026.69    525.85 o 
   1   7   8    27859.92    27339.09    373.30 o 
   3   7   8    70948.91    69538.48    873.99 o 
   5   7   8     6033.07     5915.69    110.63 o 
   7   7   8     5704.35     5776.08    189.00 o 
   9   7   8     3896.19     4134.36    149.22 o 
  11   7   8     8536.58     8337.38    220.74 o 
 -12   8   8    13892.60    14592.71    287.89 o 
 -10   8   8      505.02      470.57     60.93 o 
  -8   8   8     7006.46     7072.77    123.70 o 
  -6   8   8     8726.77     8622.77    133.95 o 
  -4   8   8      966.62     1088.91     53.38 o 
  -2   8   8    61969.51    61148.01    881.30 o 
   0   8   8     4595.55     4436.95    107.96 o 
   2   8   8    13308.33    12934.76    226.69 o 
   4   8   8    34036.58    32820.25    449.11 o 
   6   8   8      350.38      332.40     48.16 o 
   8   8   8    13716.60    13793.29    284.22 o 
  10   8   8     1745.99     2017.59    123.70 o 
 -11   9   8     2611.95     2902.98    115.96 o 
  -9   9   8     7444.20     7503.30    152.07 o 
  -7   9   8    42470.76    41279.08    530.26 o 
  -5   9   8       43.06      106.45     44.23 o 
  -3   9   8    10215.13     9712.49    195.84 o 
  -1   9   8    14587.35    14068.23    253.61 o 
   1   9   8    15775.51    15547.16    244.42 o 
   3   9   8     9089.33     9347.23    171.68 o 
   5   9   8      374.38      528.43     79.74 o 
   7   9   8      974.38      995.71     95.32 o 
   9   9   8    27455.37    26886.86    495.94 o 
 -10  10   8     1033.13     1246.11     77.61 o 
  -8  10   8    28288.66    28079.95    388.49 o 
  -6  10   8    19800.66    19080.33    334.51 o 
  -4  10   8     3818.49     3811.73    130.41 o 
  -2  10   8    16213.54    15892.87    285.56 o 
   0  10   8      368.63      382.62     58.08 o 
   2  10   8       54.87      154.48     55.21 o 
   4  10   8     7433.77     7503.82    161.83 o 
   6  10   8       36.90      101.83     51.08 o 
   8  10   8    26927.97    27468.22    487.94 o 
  -9  11   8      291.74      284.51     83.34 o 
  -7  11   8     5826.69     5739.07    235.45 o 
  -5  11   8       99.24      155.66     72.55 o 
  -3  11   8     4473.11     4489.81    143.01 o 
  -1  11   8    10988.87    10575.61    218.42 o 
   1  11   8     7893.05     7748.84    219.16 o 
   3  11   8    25805.86    25022.83    368.91 o 
   5  11   8     1239.09     1299.45    100.38 o 
   7  11   8     3468.11     3479.82    156.53 o 
  -8  12   8     1439.69     1543.53    111.41 o 
  -6  12   8      243.33      265.41     86.49 o 
  -4  12   8       62.36      -19.91     93.80 o 
  -2  12   8    35537.51    35139.13    559.00 o 
   0  12   8     3039.63     2794.82    120.37 o 
   2  12   8    30807.33    29509.84    426.59 o 
   4  12   8    29937.61    29082.39    488.74 o 
   6  12   8      702.05      863.90    115.15 o 
  -5  13   8      156.08      108.77    110.70 o 
  -3  13   8     4715.10     4647.27    170.64 o 
  -1  13   8     4728.18     4949.54    161.15 o 
   1  13   8      737.42      680.21     89.29 o 
   3  13   8    15120.40    15104.15    314.73 o 
   5  13   8      692.77      854.20     78.72 o 
  -2  14   8     1851.09     1845.31    118.22 o 
   0  14   8      310.80      265.36     92.45 o 
   2  14   8      201.22      249.69     78.59 o 
 -13   1   9     4011.52     3896.39    133.04 o 
 -11   1   9      214.44      224.32     66.54 o 
  -9   1   9     1232.90     1257.98     66.24 o 
  -7   1   9     2691.90     2871.61     60.70 o 
  -5   1   9    47168.00    47186.86    462.34 o 
  -3   1   9     1513.34     1343.91     39.09 o 
  -1   1   9     6936.38     7720.20    123.24 o 
   1   1   9     5369.91     5427.26    115.07 o 
   3   1   9    28727.93    29694.69    316.65 o 
   5   1   9    28060.70    28219.39    301.52 o 
   7   1   9     2408.33     2468.73     69.39 o 
   9   1   9     5076.34     5088.48    131.35 o 
  11   1   9      456.98      414.47     73.47 o 
  13   1   9     5048.93     5107.33    209.51 o 
 -14   2   9     1737.08     1724.45    103.88 o 
 -12   2   9      969.83     1043.22     80.25 o 
 -10   2   9        9.87       37.29     53.68 o 
  -8   2   9      229.17      367.03     65.46 o 
  -6   2   9     1843.25     1894.80     49.21 o 
  -4   2   9     5324.54     5185.11     76.08 o 
  -2   2   9     6533.37     6944.70    141.18 o 
   0   2   9     3663.85     4111.51     66.32 o 
   2   2   9     4586.07     4697.50     69.70 o 
   4   2   9      342.76      336.64     25.04 o 
   6   2   9     5138.87     5270.77     92.50 o 
   8   2   9     4241.68     4135.44     90.72 o 
  10   2   9      159.23      267.04     52.27 o 
  12   2   9       47.26      143.18    108.26 o 
 -13   3   9     1804.67     1817.48     99.83 o 
 -11   3   9      386.16      507.90     67.27 o 
  -9   3   9        0.17      -12.55     46.98 o 
  -7   3   9      852.62      874.96     37.41 o 
  -5   3   9    30092.79    30078.47    338.33 o 
  -3   3   9    20071.42    20082.73    211.79 o 
  -1   3   9      529.33      579.57     25.16 o 
   1   3   9     2299.52     2222.48     47.47 o 
   3   3   9     3719.60     3531.00     63.94 o 
   5   3   9    30933.62    31049.72    358.08 o 
   7   3   9      427.84      625.89     44.35 o 
   9   3   9     3593.43     3610.36    125.64 o 
  11   3   9     1235.55     1208.60    115.75 o 
  13   3   9     4049.68     4075.44    192.11 o 
 -12   4   9     4727.20     4809.46    137.78 o 
 -10   4   9     2625.83     2636.21     96.25 o 
  -8   4   9     2798.06     2850.32     69.62 o 
  -6   4   9      285.09      315.07     33.60 o 
  -4   4   9     7273.51     7371.47    105.56 o 
  -2   4   9    25652.84    26123.27    293.35 o 
   0   4   9      205.87      271.26     50.72 o 
   2   4   9     2137.35     2279.58     70.45 o 
   4   4   9     2159.74     2411.01     56.72 o 
   6   4   9     6602.13     6688.21    131.47 o 
   8   4   9     3522.60     3790.35    127.33 o 
  10   4   9      414.11      580.05     83.21 o 
  12   4   9     1953.56     2015.11    145.61 o 
 -13   5   9     2211.17     2388.89    111.50 o 
 -11   5   9       84.58      214.16     64.21 o 
  -9   5   9      358.18      438.71     45.78 o 
  -7   5   9      234.12      319.88     49.40 o 
  -5   5   9     3622.80     3619.90     74.19 o 
  -3   5   9      100.96       98.24     29.64 o 
  -1   5   9     3915.87     3873.26     60.71 o 
   1   5   9      654.21      683.37     32.57 o 
   3   5   9     4060.55     4024.07     97.83 o 
   5   5   9       26.10       58.63     36.09 o 
   7   5   9     1841.31     1789.04     75.40 o 
   9   5   9      722.48      755.00     82.42 o 
  11   5   9      463.30      436.09     90.56 o 
 -12   6   9     7209.59     7108.64    188.29 o 
 -10   6   9      434.51      472.76     77.85 o 
  -8   6   9      109.68      114.96     34.44 o 
  -6   6   9     9665.01     9605.42    137.99 o 
  -4   6   9     3447.01     3546.82     71.82 o 
  -2   6   9    22096.63    22567.56    260.55 o 
   0   6   9     1779.74     1720.24     82.11 o 
   2   6   9     9688.47     9631.44    168.95 o 
   4   6   9     1100.97     1300.32     74.63 o 
   6   6   9     8226.81     8052.35    134.22 o 
   8   6   9    18290.78    18517.02    339.19 o 
  10   6   9     3295.02     3382.50    262.94 o 
  12   6   9      132.75      154.26    130.50 o 
 -11   7   9      594.45      583.83     83.30 o 
  -9   7   9       96.27      111.83     42.78 o 
  -7   7   9      123.16      124.76     42.57 o 
  -5   7   9     7989.25     8010.55    122.32 o 
  -3   7   9     1214.61     1187.82     50.66 o 
  -1   7   9       73.90       89.53     41.52 o 
   1   7   9        8.44       61.57     41.13 o 
   3   7   9     1348.14     1340.68     63.84 o 
   5   7   9        8.15       53.17     40.84 o 
   7   7   9     3072.43     2975.04    119.40 o 
   9   7   9        6.64      -79.10     74.03 o 
  11   7   9      126.12      125.66     88.14 o 
 -10   8   9      713.65      799.76     77.98 o 
  -8   8   9     6210.87     6383.46    150.37 o 
  -6   8   9      482.12      506.94     46.92 o 
  -4   8   9     6927.00     6736.13    124.77 o 
  -2   8   9    38581.13    38181.15    575.63 o 
   0   8   9     3763.80     3494.17     98.47 o 
   2   8   9       55.10      190.02    132.08 o 
   4   8   9     7994.50     8368.65    321.66 o 
   6   8   9    17481.02    16840.04    233.27 o 
   8   8   9     1935.85     2016.11    155.36 o 
  10   8   9       46.02      -64.69     86.58 o 
 -11   9   9     1436.00     1508.25    124.55 o 
  -9   9   9       48.63       21.50     53.22 o 
  -7   9   9     2230.06     2248.22     88.55 o 
  -5   9   9       55.73       30.72     58.59 o 
  -3   9   9     7595.71     7435.47    169.38 o 
  -1   9   9      458.78      515.85     64.48 o 
   1   9   9       29.50       78.32     58.24 o 
   3   9   9      995.62     1000.99     70.92 o 
   5   9   9    14571.60    14187.75    274.59 o 
   7   9   9        5.19      -21.40     80.29 o 
   9   9   9       33.78       76.79     87.29 o 
 -10  10   9       22.34       19.14     62.72 o 
  -8  10   9       76.01      136.09     76.26 o 
  -6  10   9     7707.27     7405.49    179.91 o 
  -4  10   9     1653.35     1622.96     92.46 o 
  -2  10   9     2102.20     2190.37    131.72 o 
   0  10   9      201.13      240.16     54.62 o 
   2  10   9     2673.70     2727.66    101.95 o 
   4  10   9       15.68       89.52     48.31 o 
   6  10   9     2993.70     2818.46     94.94 o 
   8  10   9     7892.49     7834.62    221.14 o 
  -9  11   9      760.31      906.22     95.46 o 
  -7  11   9      652.56      627.96     84.28 o 
  -5  11   9    17287.58    16814.62    310.39 o 
  -3  11   9      489.26      507.03     85.04 o 
  -1  11   9     1249.31     1371.72     90.26 o 
   1  11   9        9.84       -1.93     56.84 o 
   3  11   9     4925.77     4841.43    135.10 o 
   5  11   9     1967.27     1824.96     83.28 o 
   7  11   9     5286.66     5271.22    184.87 o 
  -6  12   9      693.03      641.67    102.72 o 
  -4  12   9       59.28       77.58     81.03 o 
  -2  12   9     3319.70     3377.80    137.02 o 
   0  12   9     1150.39     1200.08     92.68 o 
   2  12   9      275.58      403.97     71.88 o 
   4  12   9      936.39      893.16     73.84 o 
   6  12   9     2207.32     2095.01    136.41 o 
  -5  13   9     1279.49     1290.35    137.60 o 
  -3  13   9    14100.84    13632.08    281.12 o 
  -1  13   9      410.17      433.62     88.20 o 
   1  13   9       10.25       -0.52     82.00 o 
   3  13   9      319.73      370.49     73.14 o 
   5  13   9    16523.25    17192.23    262.93 o 
  -2  14   9     2945.47     2949.04    143.69 o 
   0  14   9     1683.81     1680.89    115.96 o 
 -12   0  10    32735.14    32136.43    625.08 o 
 -10   0  10    11986.19    12213.76    293.32 o 
  -8   0  10    41641.52    40890.63    726.45 o 
  -6   0  10    67681.68    68483.54    941.87 o 
  -4   0  10     9914.17     9915.58    173.89 o 
  -2   0  10    12903.63    11544.73    243.69 o 
   0   0  10      699.85      767.03     45.90 o 
   2   0  10    36464.09    37627.86    569.62 o 
   4   0  10    83691.48    81189.48   1593.46 o 
   6   0  10     2861.02     2852.94     81.20 o 
   8   0  10    26517.32    26166.96    409.33 o 
  10   0  10    78008.08    76118.64   1342.70 o 
  12   0  10     3364.16     3089.60    160.35 o 
 -13   1  10     1424.84     1665.24    178.33 o 
 -11   1  10    24612.98    24205.33    346.34 o 
  -9   1  10       24.74       37.63     48.95 o 
  -7   1  10    42560.06    42813.98    430.86 o 
  -5   1  10    18901.99    19230.37    229.05 o 
  -3   1  10     1538.79     1758.61     56.36 o 
  -1   1  10    51909.55    48327.48   1498.73 o 
   1   1  10      950.24      904.18     49.17 o 
   3   1  10    29538.61    29106.52    313.69 o 
   5   1  10    30137.96    30567.35    326.59 o 
   7   1  10      145.46      181.73     35.10 o 
   9   1  10    28309.86    28958.35    443.89 o 
  11   1  10     1907.90     2154.26    104.19 o 
  13   1  10     3929.08     4382.16    245.56 o 
 -12   2  10    10165.39    10434.72    201.56 o 
 -10   2  10     1101.36     1049.74     71.16 o 
  -8   2  10     3598.18     3730.88     75.03 o 
  -6   2  10    45994.22    45543.76    451.24 o 
  -4   2  10     3116.88     3038.49     54.07 o 
  -2   2  10    83932.05    83755.46   1223.07 o 
   0   2  10    99715.52    97478.73   1092.04 o 
   2   2  10    17810.46    17369.41    223.33 o 
   4   2  10    66409.32    65875.67    616.76 o 
   6   2  10      238.10      237.89     35.30 o 
   8   2  10      168.73      229.74     44.33 o 
  10   2  10     1400.53     1294.14    107.00 o 
  12   2  10     1354.19     1461.30    342.10 o 
 -13   3  10     1153.25     1343.59     99.39 o 
 -11   3  10     3824.50     4050.65    170.60 o 
  -9   3  10     6147.21     6391.12    135.16 o 
  -7   3  10    36014.54    36238.26    367.92 o 
  -5   3  10     1796.49     1766.10     55.02 o 
  -3   3  10     3673.89     3552.55     67.37 o 
  -1   3  10   125648.30   121223.37   1442.00 o 
   1   3  10     2232.53     2190.65     91.86 o 
   3   3  10    45823.94    46247.75    522.75 o 
   5   3  10    35305.64    35053.71    488.11 o 
   7   3  10    10972.01    10397.59    179.32 o 
   9   3  10    12757.05    12537.23    384.11 o 
  11   3  10      153.86      223.92     99.27 o 
 -12   4  10    23051.30    22832.19    339.81 o 
 -10   4  10     6461.94     6534.46    142.48 o 
  -8   4  10    11473.83    11177.24    157.80 o 
  -6   4  10    63240.64    62116.23    672.26 o 
  -4   4  10      346.10      391.12     40.76 o 
  -2   4  10    38276.32    38475.25    387.44 o 
   0   4  10     1012.85      973.35     38.72 o 
   2   4  10     3586.20     3712.87    132.63 o 
   4   4  10    60816.99    59132.82    887.46 o 
   6   4  10     2638.78     2693.60     89.10 o 
   8   4  10    13490.86    13429.57    263.22 o 
  10   4  10    37815.84    36763.92    595.92 o 
  12   4  10       39.10      -44.01     99.13 o 
 -13   5  10     3373.27     3359.36    129.04 o 
 -11   5  10    32960.95    32443.42    615.69 o 
  -9   5  10     3344.93     3370.24    122.52 o 
  -7   5  10    28581.34    28046.81    328.51 o 
  -5   5  10    13052.86    12737.14    166.63 o 
  -3   5  10     3762.75     3992.11    111.49 o 
  -1   5  10     5178.07     5203.43     77.84 o 
   1   5  10     9584.65    10566.71    172.99 o 
   3   5  10    10661.12    10910.13    156.87 o 
   5   5  10    23710.34    23973.87    339.90 o 
   7   5  10    10588.53    10679.01    187.80 o 
   9   5  10    40594.88    41208.60    655.94 o 
  11   5  10     7119.59     7245.04    237.49 o 
 -12   6  10    16460.96    16167.89    306.25 o 
 -10   6  10     1366.88     1423.19     93.51 o 
  -8   6  10      398.82      359.36     44.73 o 
  -6   6  10    38955.18    38275.57    432.06 o 
  -4   6  10     5989.19     5976.06     98.11 o 
  -2   6  10    18213.55    18611.95    221.39 o 
   0   6  10    26056.11    25308.52    349.77 o 
   2   6  10     1074.99     1086.69     58.62 o 
   4   6  10    29151.48    29027.93    701.33 o 
   6   6  10     1515.53     1465.95     72.68 o 
   8   6  10    13138.32    13226.27    270.63 o 
  10   6  10     3171.18     3073.01    166.33 o 
 -11   7  10      722.91      995.24     82.16 o 
  -9   7  10     5059.63     4991.80    119.54 o 
  -7   7  10     9508.43     9452.23    145.04 o 
  -5   7  10     1137.92     1182.58     50.25 o 
  -3   7  10    17210.98    17038.38    288.64 o 
  -1   7  10    87012.49    83446.09   1042.76 o 
   1   7  10     5045.55     4925.18    149.90 o 
   3   7  10    39354.19    38698.02    516.59 o 
   5   7  10    24647.61    24411.17    316.49 o 
   7   7  10    10220.51     9952.98    186.80 o 
   9   7  10     5581.72     5704.40    178.15 o 
  11   7  10      691.57      631.74    101.91 o 
 -10   8  10       47.84       76.33     74.07 o 
  -8   8  10        6.94       24.66     47.79 o 
  -6   8  10    18928.68    18950.64    340.25 o 
  -4   8  10     2620.78     2730.27    103.55 o 
  -2   8  10    41658.40    40784.22    614.47 o 
   0   8  10    19177.27    18904.38    284.69 o 
   2   8  10     2460.19     2423.46     90.30 o 
   4   8  10    36769.32    34991.44    737.12 o 
   6   8  10      194.11      220.34     51.48 o 
   8   8  10     2845.80     2861.95    135.01 o 
  10   8  10     4689.09     4704.32    178.20 o 
  -9   9  10     2022.02     2055.66     79.58 o 
  -7   9  10    23471.67    22971.63    386.84 o 
  -5   9  10    11240.69    11380.12    226.30 o 
  -3   9  10     1787.57     1883.69     90.99 o 
  -1   9  10     5282.77     5131.21    305.98 o 
   1   9  10     1774.03     1662.00     77.11 o 
   3   9  10     3675.35     3758.05    136.08 o 
   5   9  10     7736.40     7615.45    143.12 o 
   7   9  10     7434.91     7331.52    270.67 o 
   9   9  10    21967.52    22393.39    424.85 o 
  -8  10  10     8651.70     8472.39    203.17 o 
  -6  10  10    22826.84    22759.52    390.05 o 
  -4  10  10     1504.32     1469.32     90.86 o 
  -2  10  10     8246.55     8267.64    188.58 o 
   0  10  10       53.15       76.46     55.80 o 
   2  10  10     3430.14     3221.36    118.19 o 
   4  10  10    17968.79    17773.43    253.20 o 
   6  10  10     3858.23     3814.90    110.65 o 
   8  10  10    10244.84    10781.71    267.19 o 
  -7  11  10     6851.12     6719.85    188.16 o 
  -5  11  10     1607.78     1560.79    103.46 o 
  -3  11  10     4079.00     3902.93    152.14 o 
  -1  11  10    32528.84    31585.73    507.60 o 
   1  11  10     3058.68     3019.82    110.95 o 
   3  11  10    17467.42    16803.44    430.18 o 
   5  11  10    10605.82    10833.97    187.02 o 
   7  11  10     1303.93     1548.60    145.67 o 
  -6  12  10     6071.51     6111.85    186.75 o 
  -4  12  10     2858.01     3090.95    139.68 o 
  -2  12  10    18778.72    18989.63    478.27 o 
   0  12  10    32882.30    32672.75    528.97 o 
   2  12  10     6538.54     6674.42    232.49 o 
   4  12  10    12348.64    12365.97    242.63 o 
   6  12  10       56.87       90.87    140.54 o 
  -5  13  10     2909.49     2899.25    143.53 o 
  -3  13  10        0.08       87.09     85.49 o 
  -1  13  10    10408.22    10379.64    339.44 o 
   1  13  10     2199.24     2210.77    192.98 o 
   3  13  10     2742.11     2667.08    154.52 o 
 -13   1  11     1552.80     1602.30    153.77 o 
 -11   1  11      291.07      426.84     68.46 o 
  -9   1  11     1624.49     1816.60    116.44 o 
  -7   1  11    14824.40    14713.13    174.64 o 
  -5   1  11     6510.56     6298.97    133.86 o 
  -3   1  11    15886.23    16442.12    233.01 o 
  -1   1  11     2563.79     2678.85     68.20 o 
   1   1  11    13939.44    13355.85    201.76 o 
   3   1  11    14480.89    14126.82    170.35 o 
   5   1  11     3529.36     3391.57     65.63 o 
   7   1  11    11315.39    11072.82    148.45 o 
   9   1  11      292.22      349.42     55.69 o 
  11   1  11     6435.28     6285.36    176.11 o 
 -12   2  11      215.44      196.84     80.12 o 
 -10   2  11     2532.33     2397.07     93.35 o 
  -8   2  11       95.26       88.22     40.57 o 
  -6   2  11     1825.71     1831.83     50.91 o 
  -4   2  11     1584.72     1432.76     41.09 o 
  -2   2  11      112.23       79.68     27.56 o 
   0   2  11     2361.90     2634.33     86.69 o 
   2   2  11     3241.70     3451.96     75.74 o 
   4   2  11    15143.26    14833.74    163.29 o 
   6   2  11      218.28      308.20     46.75 o 
   8   2  11       19.89       32.01     50.89 o 
  10   2  11     1092.55     1113.34    122.78 o 
  12   2  11      540.22      688.64    116.51 o 
 -13   3  11      309.72      371.74     85.19 o 
 -11   3  11      634.44      700.72     74.90 o 
  -9   3  11      874.62      777.38     64.84 o 
  -7   3  11    14816.25    14757.16    320.74 o 
  -5   3  11      497.16      563.87     35.41 o 
  -3   3  11     8111.67     8310.72    106.04 o 
  -1   3  11       80.39      106.49     26.24 o 
   1   3  11    21429.88    21443.96    241.51 o 
   3   3  11     2363.00     2505.14     52.99 o 
   5   3  11     2347.34     2366.95     72.69 o 
   7   3  11    13645.84    13724.42    222.32 o 
   9   3  11     1142.83     1106.89     90.38 o 
  11   3  11     2715.41     2869.96    159.74 o 
 -12   4  11       11.50       47.72     70.44 o 
 -10   4  11       43.47      176.87     60.98 o 
  -8   4  11     2815.89     2815.97     79.82 o 
  -6   4  11    27182.35    27261.02    318.16 o 
  -4   4  11     1165.57     1157.08     44.38 o 
  -2   4  11      115.31      109.63     26.72 o 
   0   4  11      977.56     1026.96     55.16 o 
   2   4  11     5415.15     5439.46    104.96 o 
   4   4  11    18123.26    17827.43    305.83 o 
   6   4  11     1318.73     1492.44     70.80 o 
   8   4  11        1.47      -19.59     66.19 o 
  10   4  11       10.64      134.43     79.23 o 
  12   4  11     3177.06     3240.28    181.56 o 
 -11   5  11       79.37       81.12     81.32 o 
  -9   5  11     2447.75     2371.06     72.13 o 
  -7   5  11       16.48       83.71     39.52 o 
  -5   5  11      268.82      282.73     44.60 o 
  -3   5  11     1757.34     1702.59     55.28 o 
  -1   5  11       50.12      154.63     66.20 o 
   1   5  11       45.67       31.42     39.31 o 
   3   5  11     5773.57     5720.86    103.65 o 
   5   5  11      543.27      510.10     55.02 o 
   7   5  11      814.29      986.87     83.50 o 
   9   5  11      403.37      704.82     86.08 o 
  11   5  11      654.62      607.81     99.50 o 
 -12   6  11     1016.63     1182.22    107.26 o 
 -10   6  11     4462.69     4358.20    127.09 o 
  -8   6  11      925.75      911.68     56.38 o 
  -6   6  11    10381.20    10357.60    150.42 o 
  -4   6  11    16751.81    16750.62    209.16 o 
  -2   6  11     2539.82     2511.40     98.72 o 
   0   6  11      122.70      159.01     43.96 o 
   2   6  11     5735.28     5892.81    125.88 o 
   4   6  11    37494.09    36209.20    765.56 o 
   6   6  11      554.19      512.09     61.64 o 
   8   6  11       21.71       35.93     71.71 o 
  10   6  11      400.04      560.15     93.74 o 
 -11   7  11      220.40      298.42     77.34 o 
  -9   7  11      477.00      483.24     55.24 o 
  -7   7  11     1343.77     1302.52     60.39 o 
  -5   7  11     2079.37     2120.26     66.78 o 
  -3   7  11      192.76      143.84     53.29 o 
  -1   7  11      301.96      319.97     52.31 o 
   1   7  11      845.99     1021.18    106.75 o 
   3   7  11     2680.35     2650.20    111.37 o 
   5   7  11        1.44      -38.98     43.84 o 
   7   7  11      194.72      200.07     61.06 o 
   9   7  11      361.51      229.53     86.98 o 
  11   7  11     2908.27     2905.82    154.96 o 
 -10   8  11        5.05      -37.79     65.93 o 
  -8   8  11     3506.75     3354.80     92.69 o 
  -6   8  11     4888.82     4929.55    139.99 o 
  -4   8  11     8665.49     8516.03    184.98 o 
  -2   8  11      913.98      934.01     72.77 o 
   0   8  11     8259.09     8061.45    158.92 o 
   2   8  11     3240.17     3115.89    102.10 o 
   4   8  11    10228.33     9852.16    183.55 o 
   6   8  11    10401.64    10166.53    170.42 o 
   8   8  11     2846.04     3111.28    148.09 o 
  10   8  11      113.16      153.98     96.41 o 
  -9   9  11      104.28      112.27     78.86 o 
  -7   9  11     6344.87     6556.83    173.91 o 
  -5   9  11      292.51      278.40     67.79 o 
  -3   9  11     7372.67     6944.21    168.20 o 
  -1   9  11      408.81      389.11     83.80 o 
   1   9  11     6463.79     6334.65    145.32 o 
   3   9  11      165.60      168.77     60.49 o 
   5   9  11     2351.61     2280.35     86.47 o 
   7   9  11      878.50      882.45    163.76 o 
   9   9  11      612.57      799.56    113.80 o 
  -8  10  11        1.41      -31.81     75.63 o 
  -6  10  11     3124.31     2827.68    124.04 o 
  -4  10  11     8415.24     8225.86    221.52 o 
  -2  10  11     4282.45     4067.16    137.45 o 
   0  10  11     1860.44     1626.18     85.40 o 
   2  10  11      472.23      552.40     69.58 o 
   4  10  11    10359.28    10209.24    227.98 o 
   6  10  11        1.09      103.30     62.21 o 
   8  10  11     1539.84     1574.02    125.03 o 
  -7  11  11     1333.90     1367.47    125.39 o 
  -5  11  11     6266.56     5848.33    176.94 o 
  -3  11  11      989.51      917.97     92.43 o 
  -1  11  11      292.80      246.00     74.60 o 
   1  11  11        2.98      -11.59     63.17 o 
   3  11  11    13134.53    12404.13    228.99 o 
   5  11  11      395.86      352.73     60.73 o 
   7  11  11     3186.08     3335.92    165.19 o 
  -6  12  11      662.29      593.60     96.77 o 
  -4  12  11      171.73      244.00     99.80 o 
  -2  12  11     3121.53     3112.42    187.74 o 
   0  12  11     1207.12     1255.88     98.89 o 
   2  12  11       94.94      116.29     71.24 o 
   4  12  11       31.75      -19.42     68.34 o 
  -3  13  11     6814.44     6602.92    195.00 o 
  -1  13  11        4.03       42.23    114.16 o 
   1  13  11    11423.87    11483.87    257.86 o 
   3  13  11      797.56      725.22     83.11 o 
 -12   0  12    15158.52    15287.31    368.42 o 
 -10   0  12    51540.26    52375.04    935.62 o 
  -8   0  12     2387.89     2399.12    154.34 o 
  -6   0  12    33718.25    33847.20    438.40 o 
  -4   0  12      794.73      879.83     65.82 o 
  -2   0  12     7697.96     7723.25    190.20 o 
   0   0  12    32289.11    33280.10    512.57 o 
   2   0  12     2635.54     2371.45    174.27 o 
   4   0  12    11713.48    11949.13    212.03 o 
   6   0  12    52539.92    52039.80    664.13 o 
   8   0  12    13500.97    14259.04    230.54 o 
  10   0  12    39894.36    38573.80    731.29 o 
  12   0  12      607.80      383.52    175.25 o 
 -13   1  12       30.82       55.18     76.54 o 
 -11   1  12    31740.59    31462.78    434.17 o 
  -9   1  12     6957.10     7070.88    148.28 o 
  -7   1  12     6796.26     6805.39    114.71 o 
  -5   1  12    29305.93    28486.15    335.88 o 
  -3   1  12     3962.10     4024.89     89.88 o 
  -1   1  12    33420.48    32938.19    358.20 o 
   1   1  12    13898.73    12949.10    230.16 o 
   3   1  12     3781.91     3711.37    141.08 o 
   5   1  12    49546.00    49481.01    477.91 o 
   7   1  12     1025.20     1045.31     49.87 o 
   9   1  12    17742.38    17615.22    279.79 o 
  11   1  12    15674.45    15723.73    307.69 o 
 -12   2  12       36.32       22.22     71.65 o 
 -10   2  12     1954.57     1965.20     89.24 o 
  -8   2  12      165.07      182.11     45.16 o 
  -6   2  12    25407.57    24363.59    327.17 o 
  -4   2  12    10401.10    10371.66    132.00 o 
  -2   2  12    53960.35    52410.84    775.81 o 
   0   2  12   122363.02   119904.41   1344.14 o 
   2   2  12     2526.25     2652.87     70.62 o 
   4   2  12    28219.38    27631.77    279.91 o 
   6   2  12       59.65       51.89     41.16 o 
   8   2  12     8981.08     8633.24    200.86 o 
  10   2  12    19322.35    19191.27    347.85 o 
  12   2  12      209.26      125.66     88.37 o 
 -13   3  12     2460.11     2468.08    126.67 o 
 -11   3  12     9972.03    10163.65    196.06 o 
  -9   3  12       57.84      135.93     56.55 o 
  -7   3  12     7301.61     7291.31    118.54 o 
  -5   3  12    75988.90    74916.52    686.97 o 
  -3   3  12     5902.41     5745.27     85.68 o 
  -1   3  12    72078.80    71526.59    826.80 o 
   1   3  12    50892.11    50451.75    586.72 o 
   3   3  12     3274.08     3335.06     78.93 o 
   5   3  12    18121.47    17928.72    239.28 o 
   7   3  12     3474.35     3490.35     92.71 o 
   9   3  12     4053.57     4215.66    148.70 o 
  11   3  12     3552.35     3523.98    180.16 o 
 -12   4  12    11189.22    11382.12    429.20 o 
 -10   4  12    27953.84    27630.16    442.97 o 
  -8   4  12      460.73      488.75     52.57 o 
  -6   4  12    23372.04    23489.94    257.75 o 
  -4   4  12      672.97      851.94     92.19 o 
  -2   4  12     3655.94     3884.59     85.72 o 
   0   4  12    27358.69    27094.59    372.40 o 
   2   4  12       64.52      108.09     33.46 o 
   4   4  12    13794.05    14199.37    227.22 o 
   6   4  12    20219.47    19986.77    266.54 o 
   8   4  12     4960.14     4796.35    187.95 o 
  10   4  12    24550.56    24846.84    619.21 o 
 -11   5  12    28106.42    27683.44    544.55 o 
  -9   5  12     6809.70     6592.34    172.67 o 
  -7   5  12    15115.82    14850.40    198.07 o 
  -5   5  12     5582.30     5550.91     99.31 o 
  -3   5  12    16784.34    17252.47    212.54 o 
  -1   5  12    16365.65    16514.12    249.93 o 
   1   5  12      165.59      143.28     47.44 o 
   3   5  12     3694.81     3900.40    125.13 o 
   5   5  12   124959.43   121472.01   1549.35 o 
   7   5  12     7159.84     6919.42    153.55 o 
   9   5  12    20445.01    20703.20    383.86 o 
  11   5  12    26457.82    27423.47    491.73 o 
 -12   6  12     3830.72     3842.10    137.76 o 
 -10   6  12    10065.08     9826.16    189.51 o 
  -8   6  12     1619.80     1609.48     65.30 o 
  -6   6  12    35955.08    36003.28    413.71 o 
  -4   6  12     4164.33     4152.38    100.23 o 
  -2   6  12     2651.70     2592.56    100.25 o 
   0   6  12    40342.47    40170.82    533.49 o 
   2   6  12       29.01       61.64     46.95 o 
   4   6  12    12974.92    12500.50    211.71 o 
   6   6  12     5108.45     5326.36    189.32 o 
   8   6  12      831.15      740.93     91.86 o 
  10   6  12    16825.86    16880.06    341.70 o 
 -11   7  12     4264.81     4312.37    139.79 o 
  -9   7  12      776.38      702.78     59.86 o 
  -7   7  12     3749.01     3747.40     93.01 o 
  -5   7  12    79930.52    78806.29   1128.61 o 
  -3   7  12     3797.11     3776.02    122.48 o 
  -1   7  12    62442.96    61042.89    798.99 o 
   1   7  12    37784.26    37951.32    512.67 o 
   3   7  12      930.49      989.96     69.42 o 
   5   7  12    10261.02     9819.75    219.46 o 
   7   7  12     1012.62     1153.62     80.69 o 
   9   7  12      458.01      393.51     97.88 o 
 -10   8  12     3792.37     3823.03    130.94 o 
  -8   8  12      170.65       85.23     70.51 o 
  -6   8  12    19253.82    19072.80    346.07 o 
  -4   8  12     4636.92     4606.53    138.68 o 
  -2   8  12     5839.43     5612.25    148.32 o 
   0   8  12    40583.66    40654.96    549.12 o 
   2   8  12      489.85      488.09     62.91 o 
   4   8  12    10684.94    10413.16    194.44 o 
   6   8  12     5278.46     5291.39    123.36 o 
   8   8  12      695.42      721.13    101.75 o 
  -9   9  12     4002.40     3920.59    149.31 o 
  -7   9  12    10025.71     9867.52    246.15 o 
  -5   9  12     4889.45     4827.77    149.14 o 
  -3   9  12     2897.10     3045.93    122.61 o 
  -1   9  12     3733.34     3543.83    125.53 o 
   1   9  12       85.39       68.45     56.03 o 
   3   9  12     3026.36     3202.04    145.39 o 
   5   9  12    50841.34    50269.52    677.93 o 
   7   9  12     1254.63     1392.62    119.47 o 
   9   9  12    18181.54    18940.49    386.59 o 
  -8  10  12       16.45       45.22     82.00 o 
  -6  10  12    10327.73    10511.74    233.43 o 
  -4  10  12       43.90       82.35     72.39 o 
  -2  10  12      379.96      422.91     80.17 o 
   0  10  12     8753.17     8309.57    306.39 o 
   2  10  12       45.39      105.83     64.06 o 
   4  10  12    12938.13    12913.01    233.66 o 
   6  10  12    14404.85    13730.76    248.82 o 
   8  10  12     4373.65     4257.25    185.22 o 
  -7  11  12     1388.30     1344.15    127.88 o 
  -5  11  12    21068.38    21489.98    386.35 o 
  -3  11  12      584.12      623.25     88.42 o 
  -1  11  12    15830.16    15194.21    295.82 o 
   1  11  12    11100.49    11016.26    215.56 o 
   3  11  12      568.42      631.01     79.43 o 
   5  11  12     8091.12     7943.98    187.98 o 
  -4  12  12     7143.79     7054.45    197.63 o 
  -2  12  12    16321.99    16454.22    322.67 o 
   0  12  12    31683.01    31812.81    528.59 o 
   2  12  12        9.78      -22.42     86.46 o 
   4  12  12     3080.21     3168.64    114.14 o 
  -1  13  12     9432.98     9808.35    239.82 o 
   1  13  12     2839.86     2994.28    141.78 o 
 -13   1  13       59.43       66.34     77.54 o 
 -11   1  13     4677.89     4738.35    138.17 o 
  -9   1  13     3942.49     3893.24    115.01 o 
  -7   1  13     4225.49     4192.05     78.78 o 
  -5   1  13     7853.16     7497.45    120.54 o 
  -3   1  13        1.45       30.81     43.09 o 
  -1   1  13    20660.76    20808.06    241.11 o 
   1   1  13     5397.59     5612.89    105.60 o 
   3   1  13    21437.71    20699.47    260.88 o 
   5   1  13     4108.45     4112.27     76.27 o 
   7   1  13     2696.57     2628.21     83.26 o 
   9   1  13     3118.56     3207.95     99.38 o 
  11   1  13     1127.33     1321.42    134.90 o 
 -12   2  13      104.56      103.93    120.07 o 
 -10   2  13      115.39       32.36     69.16 o 
  -8   2  13     3953.58     3932.96     88.76 o 
  -6   2  13      474.53      497.11     38.79 o 
  -4   2  13      769.45      887.58     64.86 o 
  -2   2  13       25.05       72.03     42.34 o 
   0   2  13     1506.29     1781.36     70.96 o 
   2   2  13    10691.69    10552.70    159.28 o 
   4   2  13       60.59       66.08     34.17 o 
   6   2  13       85.37       77.71     44.67 o 
   8   2  13       40.66       48.70     43.92 o 
  10   2  13     2051.83     2029.48     99.45 o 
  12   2  13     1134.02     1274.63    152.02 o 
 -11   3  13     1424.59     1585.34     93.27 o 
  -9   3  13     3627.65     3546.08    116.22 o 
  -7   3  13     3183.71     3188.13     98.76 o 
  -5   3  13     1343.77     1459.93     49.67 o 
  -3   3  13      132.24      108.13     37.84 o 
  -1   3  13     5156.50     5221.03     94.03 o 
   1   3  13     4402.99     4665.88    122.57 o 
   3   3  13     2122.68     2239.12     69.48 o 
   5   3  13     3378.35     3381.49     89.24 o 
   7   3  13      161.57      196.45     49.38 o 
   9   3  13     5213.79     5342.38    141.73 o 
  11   3  13     1469.43     1476.98    109.09 o 
 -12   4  13     1071.84     1078.29    106.38 o 
 -10   4  13      263.35      353.50     71.78 o 
  -8   4  13    17043.17    16666.75    247.90 o 
  -6   4  13     9835.30     9570.81    131.94 o 
  -4   4  13      363.08      387.09     38.45 o 
  -2   4  13      252.82      310.37     40.21 o 
   0   4  13     3978.10     4145.63    122.56 o 
   2   4  13    21252.59    21098.03    364.31 o 
   4   4  13      502.46      629.10     57.35 o 
   6   4  13     7544.72     6932.35    131.53 o 
   8   4  13      224.21      171.27     55.17 o 
  10   4  13     7478.05     7368.09    176.91 o 
 -11   5  13      122.51      247.95     76.86 o 
  -9   5  13     1257.87     1281.15     89.34 o 
  -7   5  13      365.92      437.38     49.16 o 
  -5   5  13     6350.22     6177.85    109.49 o 
  -3   5  13      125.02      145.87     56.46 o 
  -1   5  13     5073.09     5268.94    172.41 o 
   1   5  13      132.92      202.78     50.77 o 
   3   5  13     4863.85     4664.86    142.60 o 
   5   5  13     3481.59     3673.81    111.67 o 
   7   5  13     6115.62     6237.41    148.54 o 
   9   5  13      689.84      686.60     95.20 o 
  11   5  13      238.60      214.21    102.57 o 
 -10   6  13     1455.58     1675.43    108.94 o 
  -8   6  13    11672.12    11500.94    174.02 o 
  -6   6  13     2102.13     2167.44     73.08 o 
  -4   6  13     3860.60     3911.79    122.73 o 
  -2   6  13     1107.60     1144.17     87.70 o 
   0   6  13     9074.35     9242.86    171.18 o 
   2   6  13    19215.41    19374.33    292.94 o 
   4   6  13     7751.22     7590.00    158.89 o 
   6   6  13        0.81       28.17     58.98 o 
   8   6  13      296.48      282.28     84.94 o 
  10   6  13     3053.37     3203.65    152.65 o 
 -11   7  13      459.79      486.43     97.92 o 
  -9   7  13      756.80      794.43     64.78 o 
  -7   7  13      533.12      453.22     74.25 o 
  -5   7  13      782.54      898.39     80.85 o 
  -3   7  13     1728.70     1652.37     87.23 o 
  -1   7  13     1415.30     1389.28     75.04 o 
   1   7  13       10.25       70.49     51.58 o 
   3   7  13      215.76      262.15     60.21 o 
   5   7  13      694.36      662.01     70.44 o 
   7   7  13      622.88      671.96    101.83 o 
   9   7  13       78.46       65.54     94.36 o 
 -10   8  13      388.11      505.41    125.74 o 
  -8   8  13     6449.19     6393.79    177.89 o 
  -6   8  13     7005.45     7159.05    179.65 o 
  -4   8  13      884.46      951.62     83.28 o 
  -2   8  13      400.73      340.38     68.16 o 
   0   8  13     5658.25     5611.59    159.72 o 
   2   8  13    20915.38    20978.21    321.81 o 
   4   8  13      588.22      638.92     71.24 o 
   6   8  13     1910.62     1950.92    145.46 o 
   8   8  13       69.45       53.63     92.78 o 
  -9   9  13        9.40       49.84     85.34 o 
  -7   9  13     4015.19     3869.80    145.15 o 
  -5   9  13     1195.56     1276.22    144.83 o 
  -3   9  13     1730.97     1540.54    127.64 o 
  -1   9  13       79.65       84.08     67.50 o 
   1   9  13     7355.36     7064.04    159.41 o 
   3   9  13     1076.27     1058.52     80.01 o 
   5   9  13       31.61       44.23     52.12 o 
   7   9  13      142.72      186.42     95.95 o 
  -8  10  13     4194.11     4271.28    198.59 o 
  -6  10  13      485.24      414.94     86.92 o 
  -4  10  13     2205.99     1996.19    111.81 o 
  -2  10  13      463.10      574.92     80.13 o 
   0  10  13     3640.08     3362.87    122.89 o 
   2  10  13     1426.63     1521.70    117.09 o 
   4  10  13     3669.40     3601.92    146.27 o 
   6  10  13       29.83       74.33     66.77 o 
  -7  11  13       19.13      -12.12     89.97 o 
  -5  11  13     2176.22     2155.46    122.59 o 
  -3  11  13      474.92      477.08     87.37 o 
  -1  11  13    10967.38    10931.02    243.27 o 
   1  11  13      309.46      387.13     88.15 o 
   3  11  13     4282.47     4368.74    158.15 o 
   5  11  13     5660.64     5236.16    259.83 o 
  -4  12  13     1745.70     1950.63    124.07 o 
  -2  12  13      562.25      547.48     97.15 o 
   0  12  13       64.34      104.85     82.59 o 
   2  12  13     4028.28     4127.62    147.56 o 
   4  12  13     2156.79     2139.78    102.30 o 
 -12   0  14     9432.04     9333.04    282.23 o 
 -10   0  14    23164.63    22210.06    605.37 o 
  -8   0  14      299.97      208.39     65.16 o 
  -6   0  14      179.55      176.89     45.92 o 
  -4   0  14      166.78      235.73     62.41 o 
  -2   0  14     3468.22     3707.88    228.78 o 
   0   0  14    55153.62    55346.60   1238.47 o 
   2   0  14     1007.89     1081.75     68.92 o 
   4   0  14    30030.96    29323.85    397.17 o 
   6   0  14    95800.02    94886.50   1378.05 o 
   8   0  14      174.17      126.91     73.60 o 
  10   0  14    18117.50    18180.83    616.56 o 
 -11   1  14    15236.48    15109.90    260.11 o 
  -9   1  14     9380.56     9104.52    177.38 o 
  -7   1  14     1060.63     1043.17     47.79 o 
  -5   1  14    38554.43    37973.74    444.85 o 
  -3   1  14     2010.70     2096.28     76.33 o 
  -1   1  14     3982.99     3906.12     87.19 o 
   1   1  14    50040.81    49202.70    525.81 o 
   3   1  14      906.32      943.68     48.43 o 
   5   1  14    40884.29    40086.98    439.02 o 
   7   1  14    19076.88    18804.68    237.10 o 
   9   1  14     2572.19     2510.55     93.34 o 
  11   1  14    12887.41    12689.94    350.90 o 
 -12   2  14     1070.81     1164.04     97.35 o 
 -10   2  14    25506.04    25610.84    369.38 o 
  -8   2  14       98.40      107.92     49.76 o 
  -6   2  14    27281.91    26607.09    294.50 o 
  -4   2  14    85058.73    83214.20    919.90 o 
  -2   2  14     2127.38     1900.83     89.99 o 
   0   2  14    66917.41    67257.51   1038.85 o 
   2   2  14     3233.97     3162.24    112.21 o 
   4   2  14    18808.54    18525.16    253.94 o 
   6   2  14     9332.60     9244.90    155.92 o 
   8   2  14      415.55      357.03     57.19 o 
  10   2  14     3232.71     3280.35    125.95 o 
 -11   3  14     2085.47     2228.84    123.18 o 
  -9   3  14    15550.66    15606.73    253.67 o 
  -7   3  14      253.82      273.68     51.33 o 
  -5   3  14    71797.37    70459.02    701.13 o 
  -3   3  14    17633.80    17894.07    318.19 o 
  -1   3  14    25868.86    25126.87    345.51 o 
   1   3  14    19676.30    20160.63    365.16 o 
   3   3  14     1360.46     1487.16     73.64 o 
   5   3  14    10604.27    10502.83    204.28 o 
   7   3  14     1845.61     1699.74     86.05 o 
   9   3  14      288.15      309.09     70.18 o 
  11   3  14    23839.30    24211.10    524.97 o 
 -12   4  14      580.49      776.43     93.59 o 
 -10   4  14    20976.10    20897.40    465.68 o 
  -8   4  14       46.52      149.71     48.52 o 
  -6   4  14        0.94       78.09     57.42 o 
  -4   4  14     4927.19     4922.05     95.52 o 
  -2   4  14      838.16     1000.94     70.03 o 
   0   4  14    27708.99    27063.79    380.08 o 
   2   4  14     5957.46     6442.79    243.94 o 
   4   4  14    15203.86    15120.26    293.14 o 
   6   4  14    41239.20    40490.22    566.45 o 
   8   4  14     1054.07     1118.93     71.95 o 
  10   4  14    17586.24    18411.69    312.07 o 
 -11   5  14    18890.66    19048.35    309.97 o 
  -9   5  14     9968.87     9739.58    163.69 o 
  -7   5  14      390.09      505.24     52.52 o 
  -5   5  14    17403.58    17360.76    224.49 o 
  -3   5  14     1997.77     1960.06     90.04 o 
  -1   5  14      240.55      305.93     54.44 o 
   1   5  14    53887.16    52017.05    678.23 o 
   3   5  14      672.97      802.95     78.41 o 
   5   5  14    44193.92    42218.10    571.75 o 
   7   5  14    29218.82    28360.71    413.98 o 
   9   5  14     2463.14     2619.81    136.29 o 
 -10   6  14    15969.52    15972.77    266.44 o 
  -8   6  14       82.25      126.83     53.19 o 
  -6   6  14     2944.55     2928.27    118.77 o 
  -4   6  14    23177.83    23093.67    476.31 o 
  -2   6  14      175.65      138.66     59.07 o 
   0   6  14    31399.15    31454.38    438.05 o 
   2   6  14     8107.38     8342.96    166.98 o 
   4   6  14     1817.08     1726.80    100.79 o 
   6   6  14    17990.79    17891.56    292.33 o 
   8   6  14       30.73       71.44    108.33 o 
  10   6  14     9275.56     9748.98    255.99 o 
  -9   7  14     8859.85     8931.09    210.63 o 
  -7   7  14     7683.71     7494.67    186.79 o 
  -5   7  14    50258.40    49204.57    739.93 o 
  -3   7  14    17228.17    16806.10    303.64 o 
  -1   7  14    24067.49    23845.13    351.72 o 
   1   7  14    12539.37    12302.84    216.03 o 
   3   7  14     2960.24     2964.86    106.06 o 
   5   7  14     7335.43     7180.41    166.13 o 
   7   7  14      932.57      973.12     99.91 o 
   9   7  14      477.88      397.79    109.32 o 
  -8   8  14     1303.57     1189.61    101.34 o 
  -6   8  14     8741.19     8526.50    202.24 o 
  -4   8  14    21269.91    21043.38    367.26 o 
  -2   8  14      468.28      496.40     75.05 o 
   0   8  14    20773.07    20858.29    322.69 o 
   2   8  14     3066.83     3108.14    115.54 o 
   4   8  14       49.11       64.67     63.79 o 
   6   8  14     4988.48     4861.39    146.70 o 
   8   8  14       47.93     -141.49    106.32 o 
  -7   9  14     2264.82     2166.48    116.03 o 
  -5   9  14     9226.71     9013.25    214.12 o 
  -3   9  14      247.76      106.54     76.40 o 
  -1   9  14      467.93      435.28     77.65 o 
   1   9  14    23821.16    24433.28    370.24 o 
   3   9  14     6411.75     6323.75    156.41 o 
   5   9  14    22538.56    22389.14    312.24 o 
   7   9  14    20723.68    21608.46    421.67 o 
  -6  10  14       31.16      105.99    103.70 o 
  -4  10  14      910.03      842.63     97.00 o 
  -2  10  14     1097.28     1205.19     99.99 o 
   0  10  14    14132.36    13895.73    322.49 o 
   2  10  14     4952.77     4777.24    141.91 o 
   4  10  14    10073.71    10288.09    311.72 o 
   6  10  14    25228.31    25543.14    352.57 o 
  -5  11  14    17941.69    18165.96    348.77 o 
  -3  11  14     4452.61     4391.59    160.75 o 
  -1  11  14     7659.21     7719.41    205.66 o 
   1  11  14     7617.69     7660.54    209.12 o 
   3  11  14       99.48      161.87     79.18 o 
   5  11  14     6390.27     6600.96    158.16 o 
  -2  12  14     2537.23     2443.37    131.28 o 
   0  12  14    16272.57    16625.90    398.35 o 
   2  12  14      552.43      592.61     91.61 o 
 -11   1  15      168.62      224.19     77.23 o 
  -9   1  15     9744.50     9887.65    155.92 o 
  -7   1  15     5824.38     5711.88    115.99 o 
  -5   1  15     1113.91     1175.60     56.11 o 
  -3   1  15     7247.29     7044.89    137.86 o 
  -1   1  15     4104.50     4302.53     96.16 o 
   1   1  15    38681.50    39227.69    430.55 o 
   3   1  15      878.77      829.65     48.34 o 
   5   1  15      793.50      790.05     49.04 o 
   7   1  15     2667.16     2471.66     75.11 o 
   9   1  15     4580.52     4281.81    205.59 o 
  11   1  15     8269.53     8603.21    330.12 o 
 -12   2  15       89.45       78.99     80.89 o 
 -10   2  15      274.71      327.51     75.14 o 
  -8   2  15     2327.58     2376.68     82.51 o 
  -6   2  15       50.24      106.25     43.92 o 
  -4   2  15      136.58      210.25     48.85 o 
  -2   2  15      857.64      791.56     73.01 o 
   0   2  15     7804.81     8148.27    187.63 o 
   2   2  15       19.80       68.58     39.15 o 
   4   2  15      231.00      278.30     49.48 o 
   6   2  15       20.56       31.29     45.88 o 
   8   2  15     1940.51     2015.71     84.83 o 
  10   2  15       67.36       -1.76     76.07 o 
 -11   3  15     2607.38     2620.47    115.93 o 
  -9   3  15     4084.21     4155.57    128.54 o 
  -7   3  15     4106.07     4363.92    153.65 o 
  -5   3  15      233.94      244.09     45.11 o 
  -3   3  15     6046.06     5899.31    123.94 o 
  -1   3  15      223.93      333.90     72.61 o 
   1   3  15    12493.23    12042.85    305.75 o 
   3   3  15     6785.01     6468.99    170.15 o 
   5   3  15     2362.86     2443.09     84.65 o 
   7   3  15      154.79       95.91     54.68 o 
   9   3  15     2178.87     1930.06    102.07 o 
 -10   4  15     7579.69     7453.87    177.33 o 
  -8   4  15       82.74      106.71     52.16 o 
  -6   4  15      417.22      492.68     48.79 o 
  -4   4  15      127.48      133.23     49.27 o 
  -2   4  15    13629.62    12992.71    300.16 o 
   0   4  15     3165.90     3436.95    181.31 o 
   2   4  15     1584.08     1524.84     91.36 o 
   4   4  15     1088.12     1113.94     89.21 o 
   6   4  15      313.08      303.75     64.77 o 
   8   4  15     9866.67     9090.54    192.20 o 
  10   4  15     3948.27     3850.01    180.31 o 
 -11   5  15      141.40      166.36     82.34 o 
  -9   5  15      332.39      309.61     70.84 o 
  -7   5  15     1680.01     1775.90     71.29 o 
  -5   5  15      407.16      460.91     70.56 o 
  -3   5  15      151.57      145.69     65.89 o 
  -1   5  15     4646.79     4486.55    155.69 o 
   1   5  15     2202.32     2185.91    104.63 o 
   3   5  15      171.59       98.21     69.71 o 
   5   5  15      123.08       61.57     64.22 o 
   7   5  15      128.26       46.58     67.77 o 
   9   5  15      331.23      115.50     94.53 o 
 -10   6  15     2438.79     2711.76    112.94 o 
  -8   6  15     3080.83     3312.11    198.62 o 
  -6   6  15       22.15       95.11     67.56 o 
  -4   6  15      321.51      412.87     74.16 o 
  -2   6  15    12265.72    12211.90    242.32 o 
   0   6  15    22837.90    21984.68    329.75 o 
   2   6  15       65.08      137.81     58.69 o 
   4   6  15     1530.17     1673.44    102.62 o 
   6   6  15      531.53      525.32     78.73 o 
   8   6  15    13527.46    13403.68    299.28 o 
  -9   7  15     1913.28     1740.94    110.06 o 
  -7   7  15      748.88      826.37     91.48 o 
  -5   7  15      507.56      583.26     81.96 o 
  -3   7  15      414.79      477.09     98.41 o 
  -1   7  15      831.81      861.65     72.81 o 
   1   7  15      920.97      949.39     76.38 o 
   3   7  15      303.54      311.00     65.35 o 
   5   7  15      736.49      717.85     78.52 o 
   7   7  15     1412.72     1429.67    132.43 o 
   9   7  15      435.29      297.43    110.93 o 
  -8   8  15       99.71       51.29     83.59 o 
  -6   8  15     3008.35     3086.90    137.46 o 
  -4   8  15      115.14      198.36     75.22 o 
  -2   8  15     9338.26     9288.17    210.80 o 
   0   8  15     1432.30     1429.10     86.76 o 
   2   8  15     5606.87     5836.72    149.81 o 
   4   8  15      836.30      816.82     81.55 o 
   6   8  15     1343.44     1264.67     96.09 o 
   8   8  15     2072.01     1979.21    145.75 o 
  -7   9  15      343.82      166.56     86.89 o 
  -5   9  15      335.89      408.01     90.31 o 
  -3   9  15     5988.75     5811.67    170.95 o 
  -1   9  15      314.22      481.27     96.30 o 
   1   9  15     3935.75     3807.69    132.63 o 
   3   9  15     2965.17     3220.76    126.78 o 
   5   9  15     1742.87     1870.12     94.03 o 
   7   9  15      166.11      102.63    121.51 o 
  -6  10  15      111.73      165.98     91.91 o 
  -4  10  15      131.25      161.55    111.52 o 
  -2  10  15     3718.12     3904.81    154.29 o 
   0  10  15     6012.43     5784.09    159.25 o 
   2  10  15      141.25      170.58     76.92 o 
   4  10  15     5126.98     5225.00    158.89 o 
  -5  11  15      986.84     1196.71    113.96 o 
  -3  11  15      304.56      351.01     95.96 o 
  -1  11  15     6932.85     6976.59    203.24 o 
   1  11  15     3062.73     3155.34    130.54 o 
   3  11  15      759.40      917.55     94.52 o 
 -10   0  16     8531.69     8628.29    213.00 o 
  -8   0  16      424.53      462.80    136.63 o 
  -6   0  16     9910.43     9677.93    252.55 o 
  -4   0  16    22191.30    21949.34    450.03 o 
  -2   0  16     2435.56     2718.95    127.95 o 
   0   0  16    14832.02    14639.99    325.35 o 
   2   0  16    71625.06    71214.93   2051.27 o 
   4   0  16    10522.31    10607.97    185.16 o 
   6   0  16    49324.97    47779.88   1927.97 o 
   8   0  16    15140.76    14987.12    360.17 o 
  10   0  16     1780.12     1430.46    209.87 o 
 -11   1  16      349.84      399.47     75.83 o 
  -9   1  16    15071.95    15326.07    361.97 o 
  -7   1  16      361.91      350.52     48.40 o 
  -5   1  16    11022.90    10598.70    162.81 o 
  -3   1  16    24891.53    24280.67    344.77 o 
  -1   1  16      112.44      179.11     44.62 o 
   1   1  16    23866.18    24891.00    436.47 o 
   3   1  16     7442.93     7301.83    124.40 o 
   5   1  16    11332.96    11144.95    214.25 o 
   7   1  16    21232.95    21414.47    284.54 o 
   9   1  16      398.14      305.28     87.95 o 
 -10   2  16     9450.56     9513.18    196.80 o 
  -8   2  16    23800.19    23260.18    337.29 o 
  -6   2  16    11608.44    11865.74    341.89 o 
  -4   2  16    56682.91    55589.25    706.60 o 
  -2   2  16     7003.88     6739.96    161.95 o 
   0   2  16     2983.76     3144.74    117.74 o 
   2   2  16     5603.92     6078.93    135.65 o 
   4   2  16     3983.49     3855.96    149.01 o 
   6   2  16    14370.20    14772.88    202.49 o 
   8   2  16       57.18       63.64     54.47 o 
  10   2  16     5984.67     6037.24    258.83 o 
 -11   3  16      752.57      867.24     92.70 o 
  -9   3  16    25261.63    25641.82    454.30 o 
  -7   3  16     1242.82     1420.93     76.23 o 
  -5   3  16    31470.95    31646.40    428.98 o 
  -3   3  16    39914.29    39830.21   1026.33 o 
  -1   3  16     6963.86     6823.93    171.62 o 
   1   3  16    18843.21    18416.79    332.24 o 
   3   3  16     2495.53     2388.92    122.68 o 
   5   3  16       90.39      116.43     69.35 o 
   7   3  16    19508.96    19591.52    312.62 o 
   9   3  16      223.72      175.21     90.50 o 
 -10   4  16    12049.56    11995.72    261.97 o 
  -8   4  16     2646.12     2613.63     99.20 o 
  -6   4  16     1829.74     1895.74     70.37 o 
  -4   4  16    30961.06    30252.46    487.40 o 
  -2   4  16      195.64      203.24     79.77 o 
   0   4  16    14170.68    14085.79    275.13 o 
   2   4  16    64903.52    63955.04   1289.62 o 
   4   4  16     2029.87     1932.20    105.33 o 
   6   4  16    32596.46    31187.59    488.02 o 
   8   4  16     6678.20     6370.51    163.81 o 
  10   4  16       69.00       64.65    103.65 o 
  -9   5  16     4776.36     4891.27    140.32 o 
  -7   5  16     3524.35     3227.47    159.87 o 
  -5   5  16      775.87      700.39     79.16 o 
  -3   5  16     1647.80     1685.64     95.07 o 
  -1   5  16     1184.46     1066.88     73.80 o 
   1   5  16    43947.60    44120.18    700.32 o 
   3   5  16    12921.86    12835.34    341.49 o 
   5   5  16    21210.10    21323.54    350.24 o 
   7   5  16    24475.82    24673.87    380.75 o 
   9   5  16     1050.01     1043.96    155.76 o 
 -10   6  16     9425.57     9395.53    463.02 o 
  -8   6  16    12845.65    12938.72    273.93 o 
  -6   6  16      378.19      410.71     76.94 o 
  -4   6  16    23231.03    22900.03    392.90 o 
  -2   6  16     2116.87     2115.37    102.99 o 
   0   6  16     9763.61     9528.30    186.42 o 
   2   6  16    14791.41    14912.47    387.02 o 
   4   6  16      826.03      910.61    104.65 o 
   6   6  16    13144.64    13386.56    246.39 o 
   8   6  16      716.72      610.70    109.31 o 
  -9   7  16    20884.29    21249.82    573.54 o 
  -7   7  16     2982.30     2801.65    128.46 o 
  -5   7  16    36056.68    36775.41    583.42 o 
  -3   7  16    20087.90    19789.42    354.65 o 
  -1   7  16     1827.04     1720.60     91.43 o 
   1   7  16    13259.56    13135.13    282.24 o 
   3   7  16     3901.89     3858.00    152.53 o 
   5   7  16     3608.93     3337.99    126.59 o 
   7   7  16    13127.46    13145.20    253.95 o 
  -8   8  16     6902.91     7048.19    202.37 o 
  -6   8  16     2518.57     2509.32    121.78 o 
  -4   8  16    25578.88    25502.34    437.22 o 
  -2   8  16      313.46      309.09    113.65 o 
   0   8  16     7360.42     7561.39    173.45 o 
   2   8  16    16660.40    16472.14    309.88 o 
   4   8  16     1473.56     1402.93    111.52 o 
   6   8  16    10709.80    10754.81    226.39 o 
  -7   9  16     1090.45     1045.72    105.66 o 
  -5   9  16      162.02      181.02     86.61 o 
  -3   9  16     4074.76     4069.92    156.48 o 
  -1   9  16      554.48      597.41     88.98 o 
   1   9  16    23529.06    24040.01    375.01 o 
   3   9  16     6621.30     6834.86    175.09 o 
   5   9  16    14629.86    15107.67    277.73 o 
  -6  10  16     1778.43     1593.29    118.25 o 
  -4  10  16     6779.30     6905.55    214.78 o 
  -2  10  16      205.94      386.40     89.01 o 
   0  10  16     8443.86     8710.11    201.76 o 
   2  10  16    28783.54    29351.98    444.62 o 
   4  10  16     2320.01     2479.03    132.05 o 
  -3  11  16    13069.83    13525.18    295.90 o 
  -1  11  16       11.98      -17.76     90.77 o 
   1  11  16    10183.85    10491.16    226.90 o 
 -11   1  17     3498.20     3461.21    133.43 o 
  -9   1  17     1839.40     1839.25    114.71 o 
  -7   1  17      247.36      160.53     51.44 o 
  -5   1  17      899.15     1000.73     66.28 o 
  -3   1  17     4404.24     4431.83    136.02 o 
  -1   1  17    21230.95    21085.18    323.83 o 
   1   1  17       71.72      159.90     41.74 o 
   3   1  17     2020.79     1959.17     71.88 o 
   5   1  17       47.55       -6.60     35.79 o 
   7   1  17    10414.66    10420.78    211.10 o 
   9   1  17     6320.50     6272.97    452.18 o 
 -10   2  17      535.86      452.12     84.25 o 
  -8   2  17      665.22      824.24     89.85 o 
  -6   2  17       91.43      103.21     56.10 o 
  -4   2  17     7015.95     6712.74    143.37 o 
  -2   2  17     1529.99     1762.83     93.92 o 
   0   2  17     4187.86     4084.80    115.95 o 
   2   2  17      126.32       92.47     34.83 o 
   4   2  17      232.92      184.08     61.49 o 
   6   2  17     2207.38     2167.94     72.87 o 
   8   2  17      179.89       85.30     65.14 o 
  -9   3  17      990.32     1148.23    163.35 o 
  -7   3  17      939.02     1051.21     74.23 o 
  -5   3  17      177.27      223.20     55.95 o 
  -3   3  17     4689.37     4816.35    145.13 o 
  -1   3  17     7710.36     7386.46    182.31 o 
   1   3  17      683.74      717.05    115.34 o 
   3   3  17      554.21      516.70     78.37 o 
   5   3  17      622.91      590.39     72.68 o 
   7   3  17     7612.95     7521.62    174.13 o 
   9   3  17     1922.50     1768.38    173.37 o 
 -10   4  17     3574.83     3354.71    170.60 o 
  -8   4  17        6.51       10.86     60.79 o 
  -6   4  17     1231.49     1179.83     90.18 o 
  -4   4  17     4807.15     4916.42    152.10 o 
  -2   4  17     2070.99     2157.26    151.68 o 
   0   4  17     6446.67     6353.77    170.96 o 
   2   4  17     1812.03     1907.54    104.92 o 
   4   4  17     2687.18     2651.28    127.57 o 
   6   4  17    10885.24    10445.33    207.90 o 
   8   4  17      622.09      487.67    117.95 o 
  -9   5  17      174.54      103.28    117.35 o 
  -7   5  17       13.70      -16.52     71.79 o 
  -5   5  17      321.05      374.60     65.09 o 
  -3   5  17     1968.12     2058.23    102.83 o 
  -1   5  17     2197.63     2219.78    213.46 o 
   1   5  17      216.38      303.26     78.23 o 
   3   5  17     1358.27     1534.12    155.17 o 
   5   5  17      402.92      396.55    102.99 o 
   7   5  17     1550.07     1480.76    100.40 o 
  -8   6  17     2427.25     2400.83    120.10 o 
  -6   6  17      425.91      369.43     82.22 o 
  -4   6  17    16707.56    16574.48    312.32 o 
  -2   6  17     1646.16     1509.43    176.74 o 
   0   6  17     8271.95     8099.55    174.11 o 
   2   6  17      537.46      733.83    126.66 o 
   4   6  17     4494.06     4389.32    164.95 o 
   6   6  17     4030.11     3798.85    137.34 o 
   8   6  17     3017.77     3148.92    250.76 o 
  -7   7  17     1540.83     1667.16    115.05 o 
  -5   7  17     2722.57     2761.09    146.78 o 
  -3   7  17        0.63       36.67     81.33 o 
  -1   7  17        9.26      -24.05     71.49 o 
   1   7  17      341.59      343.06     75.53 o 
   3   7  17      930.87      885.47    130.30 o 
   5   7  17      593.56      437.57     83.55 o 
   7   7  17        7.21       32.61     82.50 o 
  -6   8  17       96.02      216.21     94.87 o 
  -4   8  17     5314.45     5582.41    175.62 o 
  -2   8  17     9958.03    10270.84    269.98 o 
   0   8  17      294.11      298.57     75.23 o 
   2   8  17     5692.42     5671.76    157.45 o 
   4   8  17      927.93      870.65    105.12 o 
   6   8  17    11994.08    12415.04    269.94 o 
  -5   9  17     1247.86     1468.49    116.59 o 
  -3   9  17     2823.89     2692.73    151.07 o 
  -1   9  17     2915.49     3169.98    235.51 o 
   1   9  17      585.10      611.86     89.64 o 
   3   9  17       59.55       52.68     77.81 o 
   5   9  17     1518.66     1511.69    106.98 o 
  -4  10  17     6549.91     6611.62    201.32 o 
  -2  10  17      245.93      188.44     95.36 o 
   0  10  17     2572.00     2727.81    140.68 o 
   2  10  17      611.45      585.60     91.33 o 
 -10   0  18     1007.28      920.97    197.62 o 
  -8   0  18     9306.66     9180.43    378.19 o 
  -6   0  18      564.93      204.68    123.18 o 
  -4   0  18     4133.08     4129.24    166.64 o 
  -2   0  18    29454.81    29915.34    593.35 o 
   0   0  18    10738.41    11119.40    280.94 o 
   2   0  18    86209.68    87320.15   1707.61 o 
   4   0  18    12471.38    12877.21    267.01 o 
   6   0  18    13163.35    13499.49    286.41 o 
   8   0  18     1176.64      935.39    136.49 o 
  -9   1  18     9137.90     9048.16    227.33 o 
  -7   1  18     1900.88     1934.52     81.24 o 
  -5   1  18       29.75       54.45    103.83 o 
  -3   1  18    32007.19    31742.54    509.25 o 
  -1   1  18       50.73      247.11     68.23 o 
   1   1  18    15578.09    16140.90    260.51 o 
   3   1  18    24073.78    24471.77    298.41 o 
   5   1  18       62.93       75.04     56.31 o 
   7   1  18    15427.52    15807.94    228.53 o 
   9   1  18      329.35      296.22    154.46 o 
 -10   2  18     8954.66     9267.07    253.75 o 
  -8   2  18    38764.76    39199.26    623.40 o 
  -6   2  18     2240.99     2220.95     91.10 o 
  -4   2  18    37703.51    37151.36    498.39 o 
  -2   2  18      132.68      559.06    169.25 o 
   0   2  18     5403.77     5329.14    132.01 o 
   2   2  18    25496.72    26103.16    617.59 o 
   4   2  18     1043.55     1060.12     89.52 o 
   6   2  18     1855.05     1846.07    124.67 o 
   8   2  18    32888.85    33499.55    495.74 o 
  -9   3  18    19985.17    20201.60    319.87 o 
  -7   3  18    15607.58    16001.49    365.78 o 
  -5   3  18     2458.90     2384.33    110.79 o 
  -3   3  18    22227.66    20870.22    438.98 o 
  -1   3  18      179.48      161.65     61.00 o 
   1   3  18     2385.38     2384.62    185.73 o 
   3   3  18     1294.58     1451.06    100.01 o 
   5   3  18      374.02      265.11     70.01 o 
   7   3  18    18935.43    19676.85    388.22 o 
   9   3  18     2583.70     2671.06    181.30 o 
  -8   4  18    15884.29    16456.86   1020.58 o 
  -6   4  18      622.45      612.17     85.81 o 
  -4   4  18     5424.27     5450.89    230.60 o 
  -2   4  18    15860.70    15751.24    372.18 o 
   0   4  18     4505.98     4663.02    152.00 o 
   2   4  18    38410.02    38783.09    632.63 o 
   4   4  18     7526.67     7414.09    292.65 o 
   6   4  18     5609.20     5564.39    157.47 o 
   8   4  18     3536.00     3518.58    159.82 o 
  -9   5  18     2046.30     2186.92    265.53 o 
  -7   5  18     2205.71     2318.40    150.25 o 
  -5   5  18      478.68      468.01     84.14 o 
  -3   5  18    29810.31    28874.82    635.60 o 
  -1   5  18     1390.24     1334.78     99.07 o 
   1   5  18    38248.91    37121.08    610.53 o 
   3   5  18    50711.68    48888.52   1395.18 o 
   5   5  18       73.92       10.91     69.68 o 
   7   5  18    17852.13    17633.04    726.16 o 
  -8   6  18    26607.57    26468.07    454.74 o 
  -6   6  18      132.20      172.10     80.93 o 
  -4   6  18     8566.61     8663.85    212.73 o 
  -2   6  18    13623.29    13678.95    276.56 o 
   0   6  18       27.75       34.31     92.39 o 
   2   6  18    22593.02    22535.30    416.43 o 
   4   6  18       63.14      110.89     98.16 o 
   6   6  18     2236.48     2163.14    155.23 o 
  -7   7  18    19569.34    21278.83    389.95 o 
  -5   7  18      372.70      353.84     91.65 o 
  -3   7  18    19306.25    19441.79    359.85 o 
  -1   7  18      103.77       34.74     78.94 o 
   1   7  18       41.33       -6.93     84.69 o 
   3   7  18        8.02      -25.29     90.03 o 
   5   7  18      133.71       91.13     81.78 o 
  -6   8  18       88.03       35.62     91.62 o 
  -4   8  18     9520.96     9807.70    239.98 o 
  -2   8  18     4382.08     4639.17    165.27 o 
   0   8  18      213.01      198.08     86.80 o 
   2   8  18    12199.51    12937.49    297.24 o 
   4   8  18     1159.32     1309.04    119.77 o 
  -5   9  18       35.43       80.28     99.95 o 
  -3   9  18    14258.96    14960.27    312.85 o 
  -1   9  18     2036.44     2047.16    126.37 o 
   1   9  18    19283.50    19727.22    332.46 o 
   3   9  18    17727.15    18758.51    466.54 o 
  -2  10  18     8766.04     8871.90    238.93 o 
   0  10  18     6695.45     7238.23    219.06 o 
  -9   1  19      165.19      234.80    113.97 o 
  -7   1  19      440.65      365.04     70.60 o 
  -5   1  19    10622.67    10588.93    281.51 o 
  -3   1  19     8045.49     8333.38    196.93 o 
  -1   1  19      545.90      616.58     78.92 o 
   1   1  19        0.82      135.67     60.67 o 
   3   1  19     2340.77     2523.61    103.55 o 
   5   1  19    13874.83    14138.87    267.36 o 
   7   1  19      912.59      785.38     86.97 o 
  -8   2  19       27.95      398.13     94.53 o 
  -6   2  19     1544.80     1543.22     85.72 o 
  -4   2  19     1631.92     1651.56     96.80 o 
  -2   2  19     1394.09     1266.07     92.13 o 
   0   2  19       45.95       99.44     59.63 o 
   2   2  19      424.27      511.39     69.56 o 
   4   2  19     1365.95     1471.28    111.20 o 
   6   2  19      300.76      205.16     79.56 o 
   8   2  19     2717.03     2596.72    122.83 o 
  -9   3  19      393.13      667.03    126.08 o 
  -7   3  19      780.18      767.50    150.34 o 
  -5   3  19     3028.30     3137.99    218.94 o 
  -3   3  19     4552.12     4598.58    153.57 o 
  -1   3  19     1786.98     1778.75    103.71 o 
   1   3  19      728.86      687.34     72.82 o 
   3   3  19      321.09      426.24     87.11 o 
   5   3  19    10762.64    10803.01    214.13 o 
   7   3  19     4067.29     3761.39    140.93 o 
  -8   4  19      111.05      205.08     87.62 o 
  -6   4  19     5980.00     6214.86    181.35 o 
  -4   4  19      162.81       61.08     77.62 o 
  -2   4  19     7975.22     7152.97    229.35 o 
   0   4  19     1496.18     1589.68    108.97 o 
   2   4  19     3568.08     3776.24    151.17 o 
   4   4  19      733.85      656.31     94.58 o 
   6   4  19     2894.65     2920.26    130.01 o 
  -7   5  19      909.07      810.04    129.62 o 
  -5   5  19     3803.84     3802.90    153.46 o 
  -3   5  19     1419.11     1208.09    124.29 o 
  -1   5  19     1749.75     1448.54    131.17 o 
   1   5  19     1854.90     1760.44    111.46 o 
   3   5  19      167.87      214.41     87.25 o 
   5   5  19     2888.79     3036.11    124.69 o 
   7   5  19      436.96      356.35     86.77 o 
  -6   6  19     2546.99     2725.79    168.79 o 
  -4   6  19     6792.86     6561.49    341.57 o 
  -2   6  19     1435.36     1285.43    137.89 o 
   0   6  19     1040.51     1121.98    107.70 o 
   2   6  19      994.69     1187.22    169.47 o 
   4   6  19     4563.06     4648.84    231.26 o 
   6   6  19      872.57      734.68    105.91 o 
  -7   7  19       99.71       63.93     93.39 o 
  -5   7  19      208.39      158.28     92.96 o 
  -3   7  19      507.85      608.94    104.29 o 
  -1   7  19      185.14      131.55    110.80 o 
   1   7  19        9.42        8.22     89.52 o 
   3   7  19      507.64      469.08    105.24 o 
   5   7  19      211.68      284.36     90.28 o 
  -4   8  19     1116.31     1045.89    110.45 o 
  -2   8  19     7762.86     7737.08    217.65 o 
   0   8  19      568.67      551.66     87.97 o 
   2   8  19     7335.36     7041.95    284.84 o 
   4   8  19      219.76      275.58    107.66 o 
  -3   9  19      681.66      787.74    110.52 o 
  -1   9  19     2624.73     2666.47    145.50 o 
   1   9  19     2368.12     2234.83    119.68 o 
  -8   0  20     5598.90     6166.36    330.52 o 
  -6   0  20      158.51      220.21     90.49 o 
  -4   0  20     9344.41     9319.46    377.12 o 
  -2   0  20    45602.32    45002.23   1196.09 o 
   0   0  20     3269.58     3234.33    229.31 o 
   2   0  20    53428.36    51438.92   1351.36 o 
   4   0  20    10518.31     9932.29    395.24 o 
   6   0  20     6791.86     6893.88    239.99 o 
  -9   1  20     1081.03      871.58    284.18 o 
  -7   1  20    16431.01    16657.40    805.84 o 
  -5   1  20     1538.62     1447.43    141.16 o 
  -3   1  20    20166.45    20272.78    361.75 o 
  -1   1  20    17442.16    18074.86    333.20 o 
   1   1  20     1439.69     1378.13     82.26 o 
   3   1  20    25134.13    25362.60    384.61 o 
   5   1  20      596.31      535.26     92.76 o 
   7   1  20     2853.98     3030.18    150.53 o 
  -8   2  20    33588.44    35272.26   1128.71 o 
  -6   2  20     7224.22     7185.85    260.08 o 
  -4   2  20      724.27      688.17     89.83 o 
  -2   2  20    10779.27    10794.03    236.30 o 
   0   2  20     4677.27     4480.07    132.35 o 
   2   2  20        1.68      -35.70     67.58 o 
   4   2  20     9371.09     9199.57    288.50 o 
   6   2  20     2174.21     2066.70    113.84 o 
  -7   3  20    15934.71    15828.67    402.83 o 
  -5   3  20       49.75        6.19    121.89 o 
  -3   3  20     8319.00     8882.59    217.16 o 
  -1   3  20     1431.66     1462.35    104.11 o 
   1   3  20      123.94      117.93     73.77 o 
   3   3  20    20579.15    20262.71    328.33 o 
   5   3  20       44.26       54.33     77.89 o 
   7   3  20    14698.84    16110.20    364.22 o 
  -8   4  20     4344.61     4164.23    278.19 o 
  -6   4  20      942.98      896.13    105.92 o 
  -4   4  20     2313.31     2120.95    116.83 o 
  -2   4  20    31550.23    32103.49    532.12 o 
   0   4  20      729.81      900.47     98.61 o 
   2   4  20    24302.33    24957.55    448.19 o 
   4   4  20     5448.50     5384.50    186.48 o 
   6   4  20       48.57       69.79     97.81 o 
  -7   5  20     7583.08     7693.52    263.93 o 
  -5   5  20      258.33      321.44     89.88 o 
  -3   5  20    35776.96    34437.75    567.36 o 
  -1   5  20    29927.50    28293.88    598.52 o 
   1   5  20     6959.10     6781.09    267.04 o 
   3   5  20    19813.83    20025.95    387.83 o 
   5   5  20      185.58      224.75     85.11 o 
  -6   6  20      860.87      860.51    212.13 o 
  -4   6  20      888.64      963.95    106.87 o 
  -2   6  20    15270.61    15579.74    393.42 o 
   0   6  20       33.66      -72.07     87.51 o 
   2   6  20     4733.77     4846.37    184.12 o 
   4   6  20     7318.19     7464.55    400.67 o 
  -5   7  20      201.49      166.42     93.46 o 
  -3   7  20     8672.19     8770.87    366.74 o 
  -1   7  20      353.93      232.67    117.08 o 
   1   7  20      689.89      635.06    110.22 o 
   3   7  20    12725.71    12975.56    403.04 o 
  -4   8  20      791.06     1022.19    115.57 o 
  -2   8  20     8244.80     8712.64    231.93 o 
   0   8  20      802.67      592.27    113.25 o 
   2   8  20     2346.84     2322.07    164.17 o 
  -7   1  21     9835.52     9456.80    452.10 o 
  -5   1  21     2640.96     2423.97    146.21 o 
  -3   1  21      894.30      973.16    118.29 o 
  -1   1  21      983.35     1245.62    124.70 o 
   1   1  21     2637.40     2586.57    122.67 o 
   3   1  21     8899.90     9117.19    195.96 o 
   5   1  21      939.77      787.67     89.34 o 
  -8   2  21     1732.09     1878.17    220.79 o 
  -6   2  21       80.62       62.67     96.62 o 
  -4   2  21      821.06      980.78     96.99 o 
  -2   2  21      112.15      240.25     80.93 o 
   0   2  21     3075.99     3028.58    120.27 o 
   2   2  21     1198.26     1227.10     89.85 o 
   4   2  21      223.79      293.61     83.38 o 
   6   2  21     1480.55     1503.82    103.63 o 
  -7   3  21     2512.30     2608.83    451.03 o 
  -5   3  21     1374.45     1401.84    108.24 o 
  -3   3  21       33.69      147.62     81.27 o 
  -1   3  21     1027.80     1119.88    102.35 o 
   1   3  21     2922.21     2727.84    187.81 o 
   3   3  21     7177.67     7182.55    175.91 o 
   5   3  21      232.20      242.59     87.38 o 
  -6   4  21     2660.32     2549.66    167.18 o 
  -4   4  21     4335.07     4218.80    158.03 o 
  -2   4  21       37.14       77.18     83.39 o 
   0   4  21     1927.51     1968.63    104.82 o 
   2   4  21     2177.66     2325.11    108.42 o 
   4   4  21     3798.91     3964.51    168.46 o 
  -5   5  21      178.51      189.47     98.78 o 
  -3   5  21      272.60      381.86     94.97 o 
  -1   5  21        5.31       77.39    114.12 o 
   1   5  21      351.16      558.89     97.01 o 
   3   5  21      494.48      470.07    102.20 o 
   5   5  21      625.84      735.24     97.44 o 
  -4   6  21     5643.11     5725.74    274.04 o 
  -2   6  21      554.15      784.32    133.66 o 
   0   6  21     6102.80     6150.33    200.97 o 
   2   6  21       84.48       75.07     98.96 o 
   4   6  21     8828.72     8901.48    245.38 o 
  -3   7  21      769.02      627.79    138.84 o 
  -1   7  21      279.88      228.09    122.83 o 
   1   7  21       61.25       29.14    105.29 o 
  -6   0  22    15650.98    16629.18    558.50 o 
  -4   0  22     1809.55     1930.10    197.62 o 
  -2   0  22    35194.38    34666.72    973.97 o 
   0   0  22     8663.60     8551.89    372.86 o 
   2   0  22      351.88      556.63    174.71 o 
   4   0  22     9700.70     9476.86    406.42 o 
  -7   1  22    14280.82    13980.25    498.84 o 
  -5   1  22     2623.32     2890.80    158.57 o 
  -3   1  22     5695.43     5955.72    218.36 o 
  -1   1  22    24804.32    24909.55    532.10 o 
   1   1  22     1030.88     1192.31    126.22 o 
   3   1  22    15387.22    15228.03    379.46 o 
   5   1  22     1609.67     1376.39    143.06 o 
  -6   2  22     5389.81     5549.76    215.61 o 
  -4   2  22     1429.72     1289.63    128.25 o 
  -2   2  22     3905.75     3794.12    214.93 o 
   0   2  22      945.66     1002.68    100.36 o 
   2   2  22     1503.34     1545.72     97.12 o 
   4   2  22    21667.53    22177.12    395.84 o 
  -5   3  22       27.50       -2.04    112.64 o 
  -3   3  22      184.58      162.05    100.10 o 
  -1   3  22     9145.74     9263.63    230.27 o 
   1   3  22      962.56      946.38     98.06 o 
   3   3  22    11329.32    11278.67    268.55 o 
  -4   4  22      449.20      503.23     98.90 o 
  -2   4  22    26738.68    26738.91    469.49 o 
   0   4  22     9733.65    10051.75    211.92 o 
   2   4  22       14.11        1.06     77.78 o 
   4   4  22    15690.43    16163.26    291.54 o 
  -3   5  22    18368.78    18698.69    364.75 o 
  -1   5  22    26844.43    26278.74    467.55 o 
   1   5  22      772.83      776.65    107.73 o 
   3   5  22    12451.25    12727.25    295.50 o 
  -2   6  22     9496.07     9884.94    249.83 o 
   0   6  22      333.31      368.60    127.87 o 
  -5   1  23      800.98      931.13    265.80 o 
  -3   1  23      285.18      406.60    116.11 o 
  -1   1  23     9459.70     9742.56    386.85 o 
   1   1  23     4459.63     4418.79    203.58 o 
   3   1  23      312.69      233.78    116.97 o 
  -4   2  23        3.72      -74.19    102.13 o 
  -2   2  23      116.43       94.93    111.33 o 
   0   2  23      897.13     1059.56    137.97 o 
   2   2  23      744.67      850.40    124.58 o 
  -3   3  23       33.26      -34.97    108.68 o 
  -1   3  23     1632.56     1789.13    120.21 o 
   1   3  23     1250.11     1262.68    100.27 o 
   3   3  23     2541.03     2466.39    144.25 o 
  -2   4  23      494.31      528.46    105.14 o 
   0   4  23      498.39      440.73    101.36 o 
   2   4  23     8285.90     8148.88    198.13 o 
  -1   5  23     1431.46     1487.35    123.90 o 
  -2   0  24    13946.79    14280.14    520.68 o 
   0   0  24    13969.87    14271.35    519.08 o 
  -3   1  24      375.66      475.75    156.60 o 
  -1   1  24    17288.93    17628.60    424.01 o 
   1   1  24     2728.96     2926.50    173.90 o 
  -2   2  24      681.08      747.18    155.80 o 
   0   2  24    16482.50    16199.47    404.76 o 
                                                 
